# Supplementary material for: csDMA: an improved bioinformatics tool for identifying DNA 6 mA modifications via Chou’s 5-step rule
Source: Sci Rep. 2019 Sep 11;9:13109. doi: 10.1038/s41598-019-49430-4 (PMC6739324; doi:10.1038/s41598-019-49430-4)
Supplement: Supplementary file 2 — supplementary dataset [file 41598_2019_49430_MOESM2_ESM.xlsx]

## Sheet: Postrain
2214 positive samples for training
TGATTTTCAGTTTTCTCGCCATGTTCGAGGTCCTACAGTTT
GAAAATCACGGAAAATGAGAAGTACACACTTTGGGACATGA
ATGTCCACTGTAGGACGTGGAGTATGGCAAGAAAACTGAAA
TACACACTTTAGGACATGAAATAAAGCGAGGAAAACTGAAA
ATTGAAAATGAGAAACATACAGTTGACGACTTGAAAAATGA
GAAAAACGTGAAAAATGAGAAATGCAAACTGTAGGACCTCG
GTTCTACAAATCCCGTTTCTATACTTTCTCTTGTTTTTCAT
GACTTTGAATATGGCAAGAAAGCTGAAAATCATGGAAAATG
GTCCTACAGTGGAAATTTCTAAAATTTCCACCTTTTTCAGT
AATATGGCGAAGAAAACTGAAGAAGTTTGAAAATTTAGAAA
TTAGGACGTGAAATATGGCAAGGAAAACTGAAAAAGGTGGA
CCTGAGGAGTCCTGTGGCAGAGCGGACGCAGGACCCACAAC
TTCCAGGTCCTTCAGTGTGCACCTCAAAATTATAGTGTGTG
AAAATGAGAAATACACACTTAAGGACGTGAAATATGGCGAG
AGTTGACGACTTGAAAAATGATGAAATCACTGAAAAACGTG
CTTGTTCCCACAGCCGTCACAGCTTGCGGACAAAAGCCGAG
CATCCACTCGAGGACTTGAAAAAAGACTAAATCACTGAAAA
CATCACTGTTGTTTGTGACCATCACTTGTGCTCCTGTCCAC
CAGTTTTCTCGCCATATTCCAAGGCCTACAGTTTGCATTTC
TTGCCTGGACAAGTTTTCTGATAGGTTTGACTGAGTAGAAA
TCCTATAGTGTGCATTTCTTATTTTTCACTTTTTTCAGTGA
TAGTCTCACAAGAGACAGCTACATCTGCGTCCTTTCAATAA
CTTTCCAGATGTATGGAGTCAAGCATCAGTTTCTCTATTTG
ACCACCACACCGTCGGGACAATGACCACTGCTAGCCTCTTT
GCACTGATGTGCAACATACAATAATTCATGGAAGGGGTAAG
ACTTCCTGTGGTATGAGGGAAACAAAGTCCTCCCACCAGTC
GACCCTGAGCCGGCAGCCGGAGCGACCGGCCATGGCGGCCT
GTACCTGAAGAAACCATAGGAATGCAAATAAGTGCACAAAA
CGACCCGGAGCTCCGCCATTAAAATACCTCGTGTTGTTACA
TATTCCATGTCCTACACTAGACAATTCTAAATTTTCCACCT
TTTGCCTAGGAATTTCATAAATTCTTTCTTTTTAATAGCTG
TATATGGTCAATTTTGGAGAAGGTCCGTGAGGTGCTGAGAA
TAGGCAAAGCAGAGAGCCCCAAAGGAACTTACATAGAGGTG
TGTTTGCTGGGCCCCGGCATAGTCTCACAAGAGACAGCTAC
GCTGTAAGAGTGGCGTGAGAAATGATACCCAGGCAAGCACC
ATTGTTGTGTCTTCTGTTTCACTGAATTGATTTCTAGGTAC
TCCCTAAGTTGCTTTTGGCCATGGTCTCTAGCCTGATAATA
AGCACCCGCCCTCTGGACACAGGTACCAGACGCAGGGAGAA
TTAAAACGTGAAATATGGGGAGGAAAACTTAAAAAAATGTG
ACAGTGCCTGCCCAAATCCAATCGCGCGGAACTTGAGACTG
ATTTCTACACACAGATATAGACACATAAACATAACTGAAAA
TCACTTTATGTTATTTTTTAACATAAAAATTTCAACTCAAG
ACATTTCTTAAGGGAGGGGGATGACAGTACTTTAGCTCGTT
TCCCTCCCCCTCCACAATGGAAAGTTTAACTCTCTGGATCT
TGCACAATGTAGTACCTGTAATATGGAAAGAAAACTGAAAA
GTTGGGACCAGGAGCTTCCTATATTTTATGCTTCAGAGACA
ACACTACACTATACATCAGGATGTAAATCAGCATACTGGTA
GTTGGAAACGGGATTTGTAGAAGAGTGTATATCAATGACTT
AAGGTAAATACATGAAAAACAAGAGAAAGTATAGAAACGGG
AAAGAAAAGAATTGTTTCAGATAAGAACATTAGTATGCAAC
ACCAAGCACCTCCCTGGGGAATGTAAGTAGGTTTCCAAACA
GTGGCCGGTTGTCTCTCACTAATTTAATAACATGTTGTACC
GGTGGCTTAATCTCTGGGAGATCCCAGGGGTCCCCGTTAGT
CCCATATGGTATAATATTGAATTGCAACCCTGTTCTGAAAG
CTACATTTATAAGTAAGGCCATTTTAGGTTTAACTAGAATT
CGCTTCAGCGGTCCTCCTGGATCTCTCCCTTACTAATCAAG
AGCCAAGAGGATGCCAATATAGCTGGAAGAAGAAGCACTTG
GATGAGTGAGTTAACCTGAAAAACAAATTCGTTGGAAACGG
TCTGCAGTGTGGTTTTTATCATTTTCGATGTTTTTCATTGT
CTCAAATCAGGAGCCACTCCATTGGGGTTCGACAATACCCC
TTCCTCTTGGGTATGGAGAGATGGCTTAGCAATTAAGAACA
GAAAAATGACGAAATCACTGAAAAAAGAAAAAATTAGAAAT
CTCTCAGGGACTAAATCACCAAACAAAGAGTATGCATGGTG
AGCACAGGCTGTTCTTTCAGAGGATCTGGGTTCAATTCCCA
CCAAACGCTGACACCATTGCATACACTAGCAAGATTTTATT
ACAGGGTCCAATTAATACGGACCGACACCTCTAAAACCGTG
TCTCACTCAAACCGCCACAGAGCTTACTGCAGCTGGCCACA
TTCTGCTTCCCTGCGACGCCATTCCTCACTACCTTAGCCCC
ACTGAAAATCATGGAAAATGAGAATCATCCACTTGAGGACT
GAGCAGAAACCTCCAGGTATATTCTCAGGGATCCACACTGT
TGTCCCAACCACCTGATGCCAGCTGCTTGGAGTCCGGGCTG
TAGCTCAGTGGAAGGATGCTAAAGTTACTGGGTTTGGTACT
CGACGACTCTCACTTGCCCCAGCCCCAGCGAGAGGTTCTGA
ATCCTGTTCATTGGTGGAACATGATAAACCTCATTGCGAAG
AGAAAACTGAAAATCATGGAAAGAGAGAAACATGCAGTTGA
CACAATTTAAAAATAATAAAATAAATTGTCAACAAATTAAA
CTTCATTCTCATCCACTCCTATTATCCGTAGGTTTGGTCTT
AGTGGAGACCTGGAAAGGGGAAAACAATTGAAATGTAAATA
CTCTTCTTTGCTCTGCAAACAGCTATCAACACTCAAGAGCC
GATAGAAGATAGATAGATAGATGATAGATAGATAGATAGAT
GGAACTGAATGCAAGTCTTCATGATTAAGTTGTCAGTGTTC
AAACCACAGAAAGATCCAACAAAGATAGAGAACTTCAAACC
TCTCCATTACCTCAGCTCTGAGGTTACAAATACATGTCACC
TTGTAACATTCTATGTCTTAAGCTTCACTCCCAGATGGTAT
ATGGCTCAGTGGGTAAGAGCACCCGACTGCTCTTCCGAAGG
CCAGAGACAGAGGCAAGTGGATCTCTGTGAGTTTGAGCCTT
CTACAGTGTACTTACATACAACAAATAAATAAATCTTTAAA
AATGTTTTACTGAGAAAAACAGTCTGAGAAGGCATCAGAGA
GCATATTAAATGTTTAAGGCATATTAAAAGACAAGGCTCTC
CGAAGGGTGTATCTCAAATAAGTAACTTCAGTCTGACACAG
GGAAAAAAAAAAAAGAAAGCATCTTCATCAAATGGTACTAG
TTTCTTTGAGAAAGGTGGCCATTGGCAGGTTTCCCACGCCC
CAGACACACCAGAACAGGGCATTGGATTTCATTACAGATGG
CTGCACAGGTGAAAGTGTAGAATACAGAAGCTAACAGCTTC
TCGGTGCTTCCAGAATCTACAATAGTTTCACAAAGAAATAT
GTCGAATTGCTCTGGCTAATACTTCAAGTACTATGTTGAAA
AGCACACTCCTACATTTGACAAATGTTCTGCTGAGACTGAT
GTCAGAGACGCTGGGAACAGAAGCCTCGGGATTGGTGAGCA
AACTGGAGAACCTGGATGAAATGGACAAGTTTCTAGACAGA
AGGAGCACTGCTTCCTCTGCATTCCAAGACAGTGGCAGCTT
TTTGTAAAATAAATACTCAAACTCCTCAAACTACACAGAAG
AATTAAGAAAAAGAAGAAGAAGAAATCTGAAAAAAAGAAAA
TATAGCTGTTTTCATTAGTCAGCTAGGTGTGTGGGAAGATA
TTTACAATTTTGTGTATGTGATTAACAAGGAAATCTGGAAT
CCACACATGGATACATTCACATACGCAAGCATGAATTAGTA
GCCATGAGCATCAAGATTTAAAAAATTGAGTGTAAAGAGTG
CTCTCAGTGAAGTGAAGATTACTGTCCATTAAGTCCCTTTA
ATCAGTGGAAAGAGAGGCCCATTAGTTGTGCAAACTTTATA
ACGGAAAATCACGGAAAATGAGAATAACACACGTTAGGTAG
TGTGCAGGCAAAATGCCCATACAAATAAAATAATATTTTTT
TGATTTTCAGTTTTCTTTCCAAAGTAGGTACACACACAAAA
AGTCCCCTATCTGATTTAGGATAGTAAAGATCCTTTCCCAA
CTCAGGTCCCATGTGATTGGATTGGAGCAGATGCTGTGTTC
GGGTTACATCCTGGAGATTGAAAAGCCAGCTTGGACTACAT
AGACAGACACAAACACACATACATACACATCAGGAAGGCAC
TAATTCCACTAAACCTCAGTAGAATCAAAGTCAGTAGAGAC
TATGCTCCAAATGCAAGGGCAGCCACGTTCAAAAAAGAAAC
GATGTGACAGGTTGAAAAGTAGGTAGTAAGATTCTTATGGC
AGAGACTTGAAGTTCTTATCATATTGATCTTTCACTCCCTT
TCTGCAGCCTTGGAAACTACAACTTGTTGATTGTGATGGTT
TGGAGAGTTCAGATATCTGGATGTTTACATTAGTTTGTTTT
CCATAATGAGATTTGACACCATCTTCTGGTGTGTCTGAAGT
GCAGAAAAGAGATTGGAGTTACAGACAGTTGTAAGCTGCCA
TAAGATATTGAGAATAGGCCAGGCGGCTGTGGCACACACTT
AGGGAATGGCAGGGCCAGGAAGCAGGAGTGGGTGGGTTGGG
TCCACACAATGAAATTTCTGATAGTGGGCACTTAAAGAAAA
TACCTCCCTCTGTCTCAGACATAGGAATATTTGCACCTGCT
AGCTGCGGCTGTCACACAGCATGTGGTTTCTGGGAGGCGAG
TCACACCTAAATAAAAAAGAAATAAATCTTAAAAAAAAAGA
AACAGAATCAGTAGAAAAGTAGGTGCCATGGAAGGGATGTT
GCTTGGGATTTCCCTCACGCAAAGATGCTGCCCAATTGAAG
CACTCTTTCCTAAAATACGAATTATGTTATGCTATAGAACT
TGAACAGCATGGATGACAGCACTGTGATTCCCAGAGACATC
TTTGGAAGGGTCAAGAAGAAATAAGGTTTCCCATGTGCCTT
CCCTAGTCAAAGTCCGAGCCAAATAGATATTGTCACATGTG
GGAGACTGAATCAAGATGGGAACATGGCACCCAGAGCCAGG
TGGTCACCTCTACAGGTTAGAGCAGGCTCATGTGAAAAAAA
AGCTGACAACCTGGCGACCGACCGAGTGCTAACGACTCTGG
TTTTAGTTAAAAAAAAAAAAAGAAAAAGAAAAAGGAGGATT
CTTAAGTCACCAGGCTTGTGAGGCAATTGCTGAGCCGTCTT
AGACCTTGCCTCAGTATATAAATCGGAGTGATCAAGGAAGG
CCCGGCCTTGCCAGCTGTGAAGACATTAAGTGATTTTTCCA
GATATCAAGCTCACTGAGTGAGGTATCAGTCCTGCATCCAA
GTATTTCTCATTTTCCAAGAAGTTCAGATTTCTCGCCATAT
AAAAGGTGGAATATTTAGAAATGTGCACTGTAGAACATGGA
ATGCATGTGTTGTTGTACTCAATCCCTAGCCTGTCCAGGAT
AGAAGGAAATCTTTTCCCCAATGCCCATTACACATTAGCCT
GAATCTTCTGATGCCCTGGGATTGTTTCCTTGGGGGCAGCA
CTGCTTGGCCTGAATTAAGGACTAAACCCTGTTTCTGCTCC
ATTGTCCTCTGACTTCTTCTACATACCTACTCTCCTACAAA
GACTGTGCCTATCCCTCTGCAACTGTAAAACCAAAGAAACT
TGGTCTACAGAGTCAGTTCCAGGACAGCCAGGGCTATACAG
TGTGGGCTGTGCTGCTCTTCAGCACATGGTCCTGGATGGCA
ATTTCCTAAATGTGGATATGATGCATGAGAACTGCAAAAGT
CCTCTCACCTGTTCAGACTAATTTCCTAAGTTCGGCGGGTC
CATGCAGGGTGCCCGCAGCGAGGGCTCCAACTCTTCTCACT
AATGTAAACCTTTGTGGTTTACGGAAACAACAAAGAGGAGC
GATGGAAAAGGAGTGAGTGTACCGCCCAAGAAACGAAGGTG
GTCTTGATGTTTCTGCTCTGAAACTCCTTTATCAAACCTAT
CTACAGGAAGACATTCACCCACTCTTAAGGAACAGAAACAT
CTTTAAAGGCCCTGAAAGAGAAACTCACCACAGGCCTTTCT
ACACTGGATGGCAGAAAACGATGCAACCCCAAGCCCGTGTG
TTTTTCTTCACCCAGGCTAAATATTTCTAGTTGTTGTACCT
AGGGGAGTAGTGTGAGCCCTAGCCAATCTCTCACTTATTCC
TAAGGATGGCACAGGATAGCATCGCTATCTGGTTTTGGCTT
GGATCACGGTGAACAAAACAAACAAACAAAAGACAAAGAAG
TATAGGCTTCAGAAGAAGGTATCTCCCAGATTACAGGTATA
ATATATATGGAAGCTTCTGCAGTAGTAGGTTTCCGTATGGC
CTTCTCTTTTGAGAATGGGAAGCCCCCATCTGGGTCAAGTT
TTCACTGGAAGCCAGGGGTTACTGTAACAATTTAATTATTT
CGTTACAACCCAAAGATGCAAATGTTTTTTGTTTTTTTAAA
TAAAAACCACACTGTAGAACAGAGTAGATGAGTGAGTTACA
ATGTGAATACATATGAAAATATGAAAGAAACAGAAGAAGAA
CTAGACATTTTAATGTTTAAATGAGAAAGAATTCTGAGGCA
ATTCTCACCTGAGGAATACGAAATGGCTGAGAAGCACCTGA
AAATGACTAATTTTACTGTCAGCATATATAGTCTCTGATGT
GTGTTACCTCACTCAGGATGATGCCCTCCAGGTCCATCCAT
AGGGGCTCCCTGGGTGTCGGAGGCCATTCTGTGACGCACGG
TAAGAAGAGAATATTGTAAAATATAAGCAAAGAGAGTAAAG
AGAAACTTTGGAGTTTCATTAGGTCCCATTTGTCAATTCTC
ATAATCAAACTCAGGGCTGAAGTCAACCAAGTGGAAACAAA
GATCTAAAATTGGCAGACACACAACCATCAAGCTACTGTGT
TTGACTCTGAGCATGCAGCCACTTGAATCAGCAAGTGCTGT
ACTGCAAATCTGTGTGAGTAATTCATATTATCTTTCCATCT
TCCTATGGGTGCACGTGAGCATAGCTGTGTATATTGTGCAT
TGACCATTACCGGAACCTGCAATGCAAATGTGCTATTGTTA
CTTACATTAGCAAATGAAGGAGAAAAATATTCAATGAAACA
CTTTGTTCTTTATCTGGAAAATTAACTTCAGTCTTCTAAGA
AGAGTTCGTAGCATTACCCCATTAGAGTTCAGACTGGGCTT
GCACGCCCACTGCCACCTCTACCTCTCCGACCTACAGCTTC
CAAAGCTTCATGCTTTCAGCATGGATATTCTAACTGGACTG
TTAGACAAGAAAAGGAGATCAAGGGGATACAAATTGGAAAG
GAAGGGAGTCATTTGCACCCATGGGCGTAGTTTTGGTTTGT
GAGGTGTGTTTTAAGTGAGGAACAAACCAGCTCAGAGATCA
CCATCTTTAGAACTGTTAGTATAATTGTCAGAGCTCAGTCA
TTGGGAAGTTTTCTTCAATAATTTTGTTGAAGATGTTTGCT
CTGCCTGCCTCTGCCTCCCGAGTGTTGGGATTAAAGGCGTG
TCTGCTTCCTTCAGCTGTGAACCCATCGATGAAACAGCTAA
CATCCTGAGGGAGGTAACCCAATCACAAAAGAACTCACACA
GAAATGTAGAAACTGTCAACAGATATTATTGAAGTACATCA
AAAACCTCCCAGAGGATTCGAGCGGTCGGTCGGAGGACGTG
AGTCTTGTTAGTGCAGAAAGAAAAAGAGGTTGTATTCTGGC
CAACCATGCAGGCAGATATGATGTTGGAGAAGGAGTTGGGC
ATGTTGTATAGGAGTTTGGCAGGTAATGTTGAAAACAGTGC
ATTTATTTTAGTTGTTAGACATAGTGCTAATGGAAGTTTGC
TGAACTAACCAGTACCCCCTACCCAGCTGTGTCTCTAGTTG
TGTGAATTCTGTGAAATTAGATGTTCCTTGATGTAATGATT
GTTGTTCTTTTATTGTTGAGAAGATTTTTTGCTACCCTGTT
CCTTTCTCTGGCCGGGTGGTACACACCTTTAATCGCAGCAC
AGGGATGCAAGGTTGATTTAATACACAAAAATCCATTAATG
AATGCAAAAGTGAACCAATAATTAAAATGTAGAAATTGGTG
AATGTTCATTCTAATTCAGGAAGCAAATCTGAAAATGAGAA
TGCAGAGGGAAGGAGAGAGAAAAAAGGGGAGGCAAGAAAGA
CTGTCATGGTATTAGTAGTAATGCATAATACTAAATATTCT
TACAGTGTCCTCGCTTAGCAATACACTGCTTTACCAAATAT
ATTGAGAGCAGGTGCTGAGGAACGACTTCAGGCTGTTTTGG
AGAAAGCTGTTGTATCGTCCATTTTGAGAAGTGCTGGTAAA
CATAATAATCAAAACAACAAATGCACTAAATAAAGATAGAA
AACATATGTGTTAAATGTCAAGAAAACTCTTTTTCCCCTGT
CTTCTGTGCTCTGTCCCAAAATAAGGACCACACTCTCACTC
TCAATGTTTCCTTACAATTAAACTCCAACTTTTCGATTTTC
CTCTGGCCCAGAATTTTAGAATGTTAAGGGAACAAAGAAGT
GGATTACCTCACGCAGGATGATGTTTTCTAGTTCCACCCGT
AAATTCACTGAGAACAAGTCACAGCTTCACAGCTTCCTGTT
CTCGGGCAGTCAGGGATTGCAGGGGCCGTCATCCGTGCCTG
AGCTTTACTAAAGTGTCTCTAAAGAATGTGGCTGACCTTGC
TTAATTTCTTGCAAGCTGCTAATTCATGTTGATTTCTTTGC
AGAGGAAGAAGACCCCCGTGAACAGCTGACGAGTAACTCCA
AATCCTATCTATTAAAACAGAAGAGGGGAGTCGAGGAGGCT
AGCCCTGATTACTCTTCCAAAGTCCTGAGTTCAATTCCCAG
TTCATCTGCTCAGAGGATAAACAGGCTAAGAAAGAAACTAG
GAGGTATGCCGGGGCCTGGCAAACACAGAAGTGGAAGCTCA
TTGCCCTACATAAGCTTTGCAGTTTCATGAGGTCCAATTTG
TGCAACTCCTCAAATTCATGACTATTCCTTTAATTATTAAT
ACCATAGACATCTGCTTGCCAGCACACCCTGAAGCACAGAC
TGCATTTCTCATTTTTCACGATTTTCAATATTTCTCGTCCT
AGAAAGAGGAACACTCCTCCATGGTTGTTGGGATTGCAGGC
TGCTTTTTAAGGCTTACTGTAAAAAATAAAAATTGTTGTAT
GCCTCACACTGCCCCTCCTCAAAAAAAAAAAAGAAAAAGAA
ACAGTGATGGTAAGACAGGAATTCCAAGAATGTGCAAGATA
CACACCAGTTTCATCAATGGACAGATCGTGGAAACAGAAAC
AAGGGCCAGTCCTTCTTTAGATGGGGACTGAAGAGAAACAG
ATCTAATTCCAGTTCTGCACAAAGTATTTCACAAAATAGAA
ATCAATGGGCTCAACTCCCCAATAAAAAGTCATAGACTAAC
CCGTTCCTTATTTCTAATGGAAGCTGGCCTGGGAGAGAGTA
CCTGGTCTGCTACTCCCCAGAGCAATGACCTTGCTTTCCTC
CCTGGGGACCCAGTTATACCATTCATATGCAAATACCTAAA
CCATCTCATCACAGATTTAGAGTTCCCAATGATCACAACGT
GCTACAACACTTTTTGTTTTATAGCTGACCAAGACCCGCAG
AGATCTCTCTGGGCTACAGCATGAGTTTAAAGCAGGTGACC
AGTGGCCATTTTAGTATCTAATAAAATCGACTTCCAACTCA
CTGACTGGCTTGCCTGCTGAAACAGGTGTCCAGGCGCTGGC
TTGACTGACTGGTGTTGATTACATTTATAAAACCATGTGGG
TTACCTGCCCTGCCCCTTCCAGCATGGTACCTGGAACATGT
GGGTAAGGAAAATCGGTTACATTACAAAAGAAGAATGGTAC
AAGAGCACCCGACTGCTCTTACGAAGGTCCGAAGTTCAAAT
ATTGTGACACGTTAATCTGCAAGCACCTTTAAGATGGGTTA
ATTTGAGGGTTGGGGCTCAAACCATGGTACTGTAAAATAAA
TCTGCCTGAGAGGAAGGCCAAGGGTGTGCGAGGCCGAGGTG
GAAAGGGACTGGGATGTAAGAGAAGAGGGGTAGGTGAAAAA
TCTGAGCGCTCCATAGCCTCAGTAATAGTGTCAGGTCTTGG
TTTCCAAGAGTTTTATCATTAATAGGTGTTGGATTTTGTCA
TTTAATATTTCATAGATGAAATACACCTAGATGAAATGGAA
GATCAAGGAACTTCACATTAAACCAGAGACACTGAAACTTA
CACTGCTCTGTCATCTCCTTACTACCCAAGATATTTAACTT
GTAATGATCATGGAGTGAGGATTCAGGAAGAGGAGGATGAA
ATCCTCCCAAACACATGGTCATAACTGTCACAGTGAAAGAC
CCCCAGCTGGGAGAAAAATCACCCGGCGCCCGAGCCCGGGA
TTTCTACAATAAAGCTCTAAAACCATTAAAAAAAAAAAAAA
TCCATCATAGGGAACACCCCATGAGGCTATAGGCACATGTT
TCAGTCGCTGAGACAGATGCAGATACCCACAGACAAACGTC
CATCCGTAGATTTTCTCATCAAGAGAGAAGTCCAGACCTTC
GTTGTCTGACACAGGATCTCATGGTAGACCTTTAGTGGAGA
ATTGGTTTCCAGAGTAAGGAACAAATACAATTTTACAGACT
CACACGTTAGGTAGTGTAATATGATGAGAAATATTGAAAAA
AAGAAAACCCAAAGTGAGGCAACGCTGGAGATAGAAACCCT
AAAAGAAACCCTGTCTCAAAAAAAAAAAACATAAACAAATA
AAACCAGCCAGTACATCATGATATAAAAAAAATAAATCTTG
ATCTGCAACCCTGTAGGTGCAAAAACATTATAAACTAACCA
TTTAGGAGGGACTTGCAGGCACACTTTACTGGCGATCCCCT
AATTGTTCACTAATCTTTTGAGGAGAACATTAAACTGGTTT
TACCATGGAATATATTCTCCAATAATAGATATTTTCTGCCA
CAGCAGATCCCTTCTGCTGCATATGGATCAAGATGTAGAAC
ACCGCCGGCTTGGATGGCAAATCTTTTTTTTTTTTTTTTTT
GTAGAACAGTGTATATCAAAATAAAAGAAAGAAACTGGGAA
CTCATTTGTGATTATAAGTCAAAGTAAATGTTAAGAGGCAA
AAAAATGACAAAGTTGGAAAATAAATGATGTTTGAGATTTC
CCCTTCCAGAAAGCTAATGCAATATTTATTATAGCTTACAG
TTCTTCCACTGGATGGTTTTAGCTCCCTTGTCGAAGATCAA
CCTCAGTCTCTCTCATACAGACACACAGATACATACATGTG
CTGACTTACCTTCCAAGGTCAATAAAATTATTGGGGGCCCC
TGTTATAAAGGCTTGAGCTGACTGCGCTAATGGTTTTCTTT
TCAATTGGGAAGGCAGCAGTAAAGTTGTCCTGTTATTGTAG
GAGTGCAGTAAGACGGAAACATGGGGCAGCTAGGACACTCT
TACCCTACAGACTTGCCAGCAAGAATTCTCTCTCTCTCTCT
TCTTTATATTTTTAAGTTGTATAGAGTGGTTGACATCACTA
ATATATTTTCACTGTTTGGCATTTTCATAGATTTATATAAT
TAAGTCAAGTTGCGGTCTGTAAGGGGCGATCCCACTCTTAG
ACAACAAATACAAAAGACTCATACACCATTGGGCCAGAAAA
AACCTTATTTCCAACATTCTAACCTGTGTTTCAAAATATAT
TTACATGAGAATATCTACACACAAATAGCTTCTGGAAATCT
ATCTACAGTGGGCACCAGAGAGCAACAATGAAAATCACCAG
TAAAAGGACATTGATTCATGATTCATGAATTTATAGACAGT
AAGAATTTATAAAAAAGACAACCGAGCAATAACAAAGACTA
AAAAAGCCGAAGATTTGCTGACTCACCGCCCAGGGGCTTCC
TGCAGTTTTCGTTTAGTTTAAATTATTTTAAATTGCATGAG
AGTTAAAACAATTTTTTTACAATAAATGCTAAAAATGATTC
AAACTTCCCAAACATAAAAAAAGAGATGCCCATGATCATAC
TATAAATAAGGCTGCTATGAACATAGTGGAGCATGTGTCCT
TGAGGAGGTTGAAGAACTAGAACTGTGGTGTTCAAGTGAGC
GCATCTGGGTACAGTCAGAGAAGATGCACTTAACCCCCAAG
CCTGAAGACCCAGCAATACCACTCTTTGGAATATACCCAAA
TACGCTTGGACTTATATTTGAATCCAGGCCTGACTCCAAAG
GTTTCTAAATCAAAGTCAGAAGTAACCTAAGTATTACAAAA
CAACACAACACAACACAAGCAAAACCAAACTGACTAAAACA
CTCCCTATAATTAATATGTTATTCTGGTGCATTTGTCAAAA
CTCCACGATGACAAGTCAGCAGGTGTCTGTTGAGTAAGCTG
AGAAGCAATCCAGCACAGGTATTGCAGGAGCAACCACTGCA
CTTGCACACACAAATATTGTACATACACCACCCCCGCCCCT
TCTTTTGCTGTTAGACCAGCATTTAAACTCCCTCCCTGGCA
TCTCTCCAGCCCACGTGGGTATGTTCTTAGGAGTGCAGATG
CCATTCCCGGAAGCTAGGCTACCGAAGTACTCCCTTCCCGG
TGCCAAGAATTCAGTGCTGGATGATAATATGTACTTACATG
ACAAAGTAGATGCCTTGAGCAATAATATACGACTTCCATGC
AAATTTGTGTCCTTGGATTCAAAGTCTTCCAACAGATAAGA
TCCCTGATTGGCTGCAGCCCATCGGCCGAGTTGACGTCACG
TCTATGGCTGGTTTGAAATAAGGTGACCCAAAGCAGCTTGG
ATTGGACATAGTACTACCAAAGGATCCAGCAATACCTCTCC
GGAAATGGGTGGAGCTAGGCAGGTAGGGTGAGGCTGGGAGG
AGACGACGAATACCAGGAAAAACGATTTCAAAAAACTGACC
GGCTCAATGAAAACAGTCATAAACTAATTTAGAACATCAAG
AGCAGGGTAATCCCACAATGAGAAACTTTTTAGAAGTGATC
AAAACCGGAAGAAGCTGAGGAGGAGGGCAATGCTGTAGGAG
GCTTGATTGCAGAGGCAAAGAGACCCCGAGCCCAGAACTGG
CACATTTTGAGGAATATGTAATATTTATTTTAAAAAATCAT
TCGGGAATGCAGGCAACAAGAACTAAAGGAAGCTATGGGGT
AGAAGAAGAAGAAGAAGAAAATAGGACGATGCACGTAGAAT
TCCTCAGTTGCTCTCCACCTATGGCTTCAGCCTGGAGCTCA
ATCCAGGTGACCAGTGTCAAATAGGGACAATTTGACAGCGC
AACCAACCAAACAAACAAACAAACAAAAAAACAAGAAAGAA
GTTTTATTTTTCCACCCATAATCATAACCGCTCGAGCCAGC
GGTTTGACCTATGAATAATTAAGGGTGTTCTACCCTCTTGT
TACATGCAGGGTCTGATGAGACTCTTTACGCTGGCTGTACA
CTCGAAAAAACAAACAAACAAACAAACAAACAAAACCAAAA
GAACAAAGAATTCTCACCTGAGGAATACCGAATGGCAGAGA
CTCAGGGCCTCAAGGGTCTCATCGAATCTTTCAGACCAATT
GTCCAGAAGGGCATGGCACTACAGAGGCAAGAGCTGAAGAT
GGGATAGCATTTGAAATGTAAATGAATACCTAATATATAAA
CTGATGGCTTTAGCCTGATTATTTTACATATAAAATACTGG
GATCTGAGGTTGACCAAATAATACACTAAGCAGAGGATTTG
AACAATATGGCTGCCGAAACAAGATTTGCCTAAAGAAACCC
GCTGTGTGCAGCACAGCAGAAACAAGAGACCTCACCTCAAT
GCCTCCAAAGCCTGGGACAGACCGAGAGGCGCATAGCCTTT
AGCAGGAAGATGAAGTTGAGATTCCAAAAAAATTAAAAAAC
TTTTATATTATGTCACAGAGAGAGAGAGAGAGAGAGGGGGG
TGCATGGGTAGCGTTCAGGCAGGCATGGTGCAACAGGAGCT
ACCTTACCAGCATCTTCATCAGATCAGCCTGCTTGCAAGAA
TAGAAACCCTGGCGTCATTTATAGGCTTTTATTCTGACCTG
TCTCACTATCTTGTCTACTAAAAGACTTTATTTGTTAAAAG
TGATCACCTTAGTATAACAGATTTAAAAAAGCAGTATTGTG
TTCTTATCCATTGAAGATAAAGTCTGAAGTATTTACAAGCA
GTTTTGTTGAGGCATTTCTTAAAAATTATGGTTCACTCTTC
CAAGAGGAGAAGCTTCAGCTAGTGACAGTGTGAGGCACACT
CTGCTCTATGTAGCAGAGCCAGGCCCCCTATCAGTTTGTTT
GTTGTGGCAGTGTGGGAGGCATAGGAGCCGGGAGGACAAGG
TCCCTATGTACCGCAGTCTCAGGTTCCGCGCGATTGGATTG
AGGCGACACCAGGGGGAGCTATATAGCTAGTTACCTTTGTA
AAATGTAAGAACTTTATAGGACTAAACAATAAATGATGAGA
TAGCCATTCTGACTGGTGTGAGATGGAATCTCAGGGTTGTT
GCTGATGGCACCTGGGACAAAGCACCTTTGTTCTTTCCTAA
CAGGAATTCAAGGCACATACATAAACGTACATACTAAGAGC
TAAGGTAGTGGGGGGAGGACATTACAAATCTAATCCATAAC
TCTGAGAGTCTTCAGAGGGCATGTGCTTTCCCACTACGCAA
AGGAGGGCTCCTGCTGGAAAAACTGTTTTTTGAGAAAGGGA
GGGCTTTGCAGACTTGGAAGAGCACAGGTGGATAGGCACAG
TCCACTTTCTTGAGTTCTTTATATATGTTGGATATTAGTCC
ACCTGGAGCACTTTAAAAAAAAAAAAAAAAAAAAAAAAAAA
AAACACACCTTTTTGTGCCCATTTTTGGAATTTACTGAAAA
TGGAGGCATTTTCTTAATTAAAGATTGCTACTCTCAGATGA
CTAAGTGGGGCAGTCTCTGGATGTCCTTTCCTTCAGTCTCT
TTTTCTGAAGAATTTTTGGGACCACAGGCCAGTGGTCAGTC
CATGGTATACACTCACTTATAAGTGGATAATAGCTATAAAA
CCAAATAAAAAGTTAAAAAAAAAAAAAAAGAGGGGCTGGAG
GCCAACCACTATCTGATTGGATTTAAGATCCATTCCATGTG
GAGAAGGCTGTGCGGGAGTTAAGGAGCACCCAGTCTCTCAG
TCCTGGTTCTTGTGGATTGGATTGACTTCAAGATCTTTTTT
AATTGGTGTCATCTACATCAATTAAAGTAATGAATAGCATC
TATAGAAATGAAGAGGAAAGAGAGAAGGTAGAAAGGAGGAA
GGAAATAACTGCTAACACTTACTATCTTACATCTCACTCAC
CCCCAAATCAAATTCAATTTAAAAAACTAGATTGGAGCTGG
CAGGACCGCAGATACATCTGAAGATTTAGGAGTTCTGACAA
ATTGTATGCATTGACATTATATCCACATGTAAGTTTGTGAA
ACCTGAGTGCACCTGGAGGCATACAGAGGCTTTCACCTGGT
CCTGTGGTCAGACCAGACTGACATCTCCAAGTGAGATAGGC
TCTTTTCTTGATGGTAACTGAAGCTTATCTAATGTTCTTAG
TTTTCTTCGCTGTTCAGAAAATGACTCTCCGTGAACTCCAA
CTCTCTGTGTGTTGCAAAGAAAGGTTTCCTTGATTGAGAGG
TTGGCTACTATATTTCTTGTAAATAACAAATTGTTTGATTC
AAATCCAGAAATGAACCCACACACCTATGGTCACTTGATCT
CCAAAACAGCCACAAACATAAAAATATAAAAGACGATAGTA
AATGGACCTTTCGGAAAGTAAACCTTAAGCCCAGGAGATAC
TCTGCCTCCCAACTGCTGGGATTAAAAATATGTGCCACTAC
TCTGAGGGACCCCTAGAAACAACAGAACACTGGTTAGCTAG
AACCCAGCCATCAGGAGCCCAGGTAACCCCAATGAAATTGA
GATCACAAGTCAATTCTCATATTCTCATATAGGGTCCTATT
ATTCAGACCTGCCTCCTGGAAGAAAAAGAAGGCCTGAAACA
TATTTGGCTTACACTTCCATACTGCTGTTCATCACCAAAGA
AATCCATGATTCACGGTTGCAAATAGCTTCAATACAAGGTA
ACCCATGAAACTTGGTCTTTAACTTTTACAGCTTTCTTTGT
TGCTGTTAGCATTCTGTCTAAACTCCACCCCACAGTTACCT
AGCCCCAGATAACCAGAACCACAGAATCTTCACAATCCAAA
TGTTACTCCAGCTTGCTCCCATTTATTTCTTTATTTTTACG
TTGTTGTTCCTGCTTCTTTGATACAAGGTTGTAATGTAACT
TTACATATTAGATTTATCTAAACTGTCCATGTTAACTGTAT
TCTCAGGTGCAGAAGATTCCATAGAAAACATGGACACAATA
TCTATTCAGATGTTTAAAATAATGCTTAAATTCAAAGAGTT
ATTTATTCTTCTATTGAGGGACATCTAGGCTGTTTCCAATT
TTTCCCCACTAGGTTCTTTCACTGTGTGACTCAGGATGAGT
TGAGATACTGGCATAGTGAGATATGGATTTCCCCCTTTCAA
CACACACACCTATCTAACAGATGATCCCCAAGGCATTAGAT
TGCACACGCTGCGGGAGAGGAAACCAAACAAGTTGCAGGTG
GCTGACACAGGGGCAGCTGCAGCGAGAGCTGAAGTTTCAGT
GTGGTCGAGGCATCCACTGGAGGTCTGGGAATGTGGTTCTG
AGAAGTGGATGCTCACAGTCAGCTATAAGATGGAACACAAG
GTCTCGAAAAAAACCAAAAAAAAAAAAAAAAAGTGTGCATC
TCATTTGGAAAGCAGTTGGCAATGTCTAAGTAATTATCTAC
TTCTGTAACAGCTGTGGATGAACCAAGCGAATCTAAGCACA
GTGTGCAAGAATAGCCCCAGAAGAGGAAAGGCTGAGCCCAG
AACAAGACAAGATCAGATAGACAGACAGACAGACAGACATG
CTTACTGCTTTTAATATTCTATCTTTTTTAGTGCATTTGTT
AAGCATGCACGAATACAGGCAGCACCAGTTGGACTTAGTGG
TGAGTTGCTAATGGCAACTGATAAAAGCTAAAGGACAGAGA
ATATGAAGTAAGCAAGATTCACCTGTAAGAAAAGAAGTCAC
GGTTTTAGAGGGACATTTTAATGTAAATATACAGCTGTATA
TGAATTTAGCAGATATCGACAGAACATTTCACTCCCAATTT
CTTGACTTCATGAATAAATGATGTAACATACTGCAAAGAAG
GGGCATGGTTTCTAGCACCCAAATGGTGACTTACAATCACC
ACATGGTCCTCATCAGTGCCAGGTATTATCTATTTCCCTGC
TCATAAAATGAGTTGGGTAGAGTACCTTCTACTTCTATTTT
TCCCTGATGGTGACTGAGCAAGGAATGCGTATGAGTAAAGC
TTAAAAATTAAAAAATTAAAAAATACCTGAGAGTGGTGGCT
TTGCACCTTTTCTTCTCCCGAGCTCTCTTACTCTCAGGTCC
CAATGAATAATTTAAAAGAAAATAAGAAGTGTTATTTAGTA
AGCTAGATTCACATATTCTAATAAAATAAATCTGTATTGTA
GAGAGGTGGCTGAGCTGCTGAGAGCACTTGCTGCTCTTCCA
TCCTGATTCCTCGCCTGGATAAAGTATAAAAAAGATGCTGG
AACTGAACAACACTCTTCTCAAGGATACCTTGGTCAAGGAA
AAGTAGCCGTGTGGAGCCAGAAACCCAACACAGCACATAGG
AATAAAGATAGAATACTAAAAGCAGTAAGGGAAAAAGGTCA
CCATGGATGCCTGCATGTATATTCTTTGGTTGGTGGTTTAG
CATCTTTTAGGTGAGAAAATAGGTCTTTACTGTTTTGCCTT
GTGTCATGAGAGAAGTCAAGAAAGAAATTTACAAAATTCTT
TATTAACCCAGAAACTTAGTATAGCGAGATATAAGGTACAA
TTTGAAAGGGGAGGAAAATAAAAGCTTCAAAGTAGAACTAA
ACAGTGTTCCAAGGCTGGAGAGATGGCTCAGCGGTTAAGAG
GAGTCTGATCCTGGATCCGCATGAAGAAAGAAAAAAAAGCC
GCTATTCTTGAGCACTCCTGAGCGGGCGCTGCATCTTTTCC
CTCTGTGCTTTCTTCCCAGCACCGTCATCCCTAACTCACCA
TGATCTCTCCAGTTCTGAGAAATTTCCCTCACACCTCTGCC
AAAATCCTCTTGCAGTTTGCAGCAAGACCGTTTCTTGTGGG
CTCAGTAAACATTTGTTATCAAAAACCCCAAGCATAAGAAA
TCTGTTCCTATACCAGTACCATGATGTTTTTATCACAATTG
CAGATGTCACACAATCACAGAAACATCTGCAGCTGACAGAA
GACTCCTGAGGAAAAAGCAGAATGACCTGCGAAATCGGAAA
AGGAAAACACTTGACCATTCAAGCGATCTCCCCAGACTTTT
ATTACAACACAAGGGAAGAAATCGATAGGAAGGGTGAGGGT
GATGCAAGCCATTGTGACTGAGCTGAGAAAGAACCTCAGTG
AAACTGTCTCAAGTCTGGAAATTGATTCACTGGCCGAGATT
CAGCCACATGGTGGCTCACAACCATCCGTAATGAGATCTGA
AAATCCTTAAATTTCAGATTACTTATAACAATTAAAGCAGA
TGTATAGATATATTATAAATATAAAAATAATGTAATATAGA
GTAGCAGTATCTTGAAGAGGAACAGTGACAGTGGCTGAGGA
TGCCCAAGGGTCACAGAGTTAATAACAGAAGCAAACTGCTG
AATGGCTCTGCTTGCTTTGAAATCCTTTTGGTCCACAGCTA
AGTGAAGTTCCAATATATATATAGATATATTTTTAAATACA
CAGAGTAAAACCTGTCTCAAATAAACAAAAGCAAACAACAA
AGATTAATGTTCTCACATCTATGGAGCCCCCAGTACTTCAG
TTGTCCTCTAAATGCAAGAAAAGATTATTTTATATTCAAGG
GTTTCCACCTTAGGCTCAGGAAGCATGATGGAAGATGAGCC
ATGCCCGGCCCATGTCACTGAAGCTGATGCTCCCCCAACAC
AGCTGGCTGGGTGCAGTTTGATGAAGGAGACATTCTGTGAT
AATACAAACTCAATGCACATATACAACGATAAATGAACTCA
CTGCACTCATTTTTTGACACATCCACAGTGACTTAGGGCCT
CTTTGAACTCGTCCTTCTGCACTGCCTCCTAAATGCTAAGA
CATTGGAGCCTTTCTTTTTTATTTCTTATGTTATTAGAACT
CTGAAAGTTGTCTCTATATTAATTTTTTACTCTTTCATTAA
TCCTCACAGGACCTGAGGTGACGGCTATTTACCTTCCTAGA
CTCACATACATGAAATAAATAATCTTTAAAAAAAAAAAAAA
TCCTCAATTCTATTCCCCGTAATCACTGTGTGTACTAAGCA
CGATGAGTAGAGAGGCAAGGAGGTCGGATAATAGACACCAA
CAGCAGGTGGAATGAAGCGAAGATCACTCATTTAGACAACA
CTTCATTTCAAATTTTGTTAATTTGTATGCTTTCGCTCTCT
TGATTTCATTGAGTCTCATAAGTTAGGGAATGTTCTGGCTT
TGTGAGTGCGTTCTTCTGCTAGATACATCTGGTATTCTTGC
TTTTACATGGTGACCATCCTAGTTAGCTTACACAATCCAGA
GGATTGTGGCTGCCAAGTGGATAGGAACTCCACAGGAAGAC
ACTAAAGACTAGCTAGTAGTATATTAGAAGTATAAGGATAT
GATTTGAGTGAGCTAGACAGAGCAATACTGGATATCTTGCC
CTGCCGAGGCACGTGCAGGGAGAGGACGCTCTCTGCCATCT
GTATATCTTCCCATCTCAGAAGATCCAGATGAAATGTGGGT
GATGTGCGGTCTCTGCTACCAAAATAACAAAAAGCTTGTTG
TTAATGGTAATCTCCAGTTTAGAGAGTGCGATCACTAACAG
CCAACAAGATTTAACCAAAAATTAAATTCCTCCTTTCCCAA
ATCAGCAAGTTTGATAACCGAGGTTTGGTCTTAGAAACGGG
ACAGATGAGAGTGTGCACACAGAAGCTGACACCTTCTGGGA
TCAATGTCAAAGCTGCTGTGAGTTTTTGCCAGTTCCTCATG
TTAAAAGATTTAAGTGAAGTACCTAATTATTCACATAGAAT
CTTAACTTTTCCTCGGGTTCAAGACCCTTGGAAAGGCCTGT
CATTTGAGTGCAGTGAGAAGAGGGGGCGTCCTCATGGATGC
GCCTTGGATTGGTCTGGCAGAAGCATTGTACACGCTGATGC
TAGCCAGCCCCAGAGCTGGGATTACGCGTGCACACTTCTGT
GGTTGCTTTCAATGAAAGGCATATAAACCACATCATAAAGT
TTAAATGCTGGTCTAACAGCAAAAGAGTTGGGTTCCAGCTG
ATCTAGCTAGCAAGCGCTTTATCCAAAATATATAAAGAACT
ACTTGTGTAGAAGATGTGGAAGAGTATTTAATCCCAGTACT
GGCATATCGTAAAGCAGCTGATGCTATTGGCTGCTGGACCT
CTCTCTCTCCCTCCCACATGAGTCCTAGGGACCAGACGCAG
GTAGCTGAATGTGTTCTAGGATTTTAATTATTTATTACATG
AGTGAAAGGAGCAAGTTGAAAATGTTCAATGAAAGGAACCT
ACTTGAGGGTATAACAAGGCATTACAAGTTTATTTAATATT
CGCTGGCCAGCTCGCAACAGATCACTAGTTGAGAAAATGCC
GTTTTTCTCAAGTGGAGGGAAAAAAGCAGCCTAATTGTACC
AAGGCAAACTCCCTCTGGCTATACGTGGTGAGGACCCAAGA
AAAAAGTCAGGAAAGTGGAGACTGCTCCATGACCTCAGAGC
TAACCCAACCCAAGCTCTGGATTTCTTCAGCTGCACCTCCC
GACTGATCTTCAATAACAACATAATAATGGAAAGCCAACAT
TCCTTGCTAAACAAAAACAGACAGTTTTTAATTTTGTGTAT
ACTAAGAAACTCCCAAGTTCATAGAGCAAATACAAAGCAGA
AAAGAATTTATAGAAGATAGAATTAAGTTCACAAATTCTGG
CTGGAATTTCTGAAATAAAAAAGAACAGGTGCCTGGATTAG
TTTCTATTTCTGCTGTCTGCATACTGTACTTTTATTATAGG
TCGAGGGCTGGCGTTTGCTGAGCACCTGGGTTCTTCACCAG
CTGGTTGACTCATAGATGTGAGGCAAACAATTACATAAATC
CTGCTGAGTTCAGGAAGGGAATCAAAGCTGATGGCACCTGG
GTAGAAATTCAGTTATTTGTATAAAAGAAGCCACAGCCTTT
GAAGACCATGTTCCTAAGCCAATGCTTAGTTGTATTGTCTT
CAATTCCCAGCAACCACATGATGGCTCACAACTATCTGTAC
AGGGCAGTCTGGGGCAGAGCAGGGAATGAACAAGAGGGTGC
AGTGCCCTCACTCAACGGGCATCTCACTGGCCCAGACATTT
GGGCACCATCCGTCTCTGCCAGATGTCGAGAATGAGAGGAA
TGAGCGTGAACCAGGAAGGCAAGCTGGGAGAGAGAAGAAAG
CTTTAAAAAAAAAAAAAAAAAAAAAAAAAAAACACCTCAGC
CATTTCTGGTGAAGCACAGAACTTGATTTTTTTATATACTT
CATGGTTCAGAATCATTGAGAACATGTCTTTCAGCCAGGTC
TCTGCTTCAACTAAAAAAAAAAAAGAAAGAAAGAGAAAAAA
AGATCACCCAGGGCAATCTTACATCCCAGATGAGTCAAAGA
GTGTTAATTTCAGAACTAGTATTGCTTTAAATAAAATTAAA
CATAGCAGATACCTGACCGTATCTGTCGATGACTTGAACTG
TAGCCTGGACCTCCCAAGTCATAGGCTTTTGTGCAGATTTA
GGATTTACAGGAACCAGGTAAATGTTTACAGTAAAGATAAA
GTACACGGTGCTGGACTTTGAACCCAGAGTTCCCTGCATGC
TGGACAAAAGGATAGACTCCATGACACACTGTGACATACAA
CAAAAAGCCTGGGTACACAGAGAGCTCCTCACAGACTCAGT
CCTGTTAACGAACCCCAATTAAATATTGTCCTTATAAGACT
AATCTGAGACCAGGCTGATCACTTCCCATGGCCTGAGCTGT
TCCACAACACTTCATAAGACAATACATTTGACTAGTGCCAC
AGTGCTGGGAGGTACCCAAGAAAGCATTGGCTCCTCTGGAG
CCCATTGCTGTACCTTCATTAGATTCTTTCCTTGTTTCCCT
TACTTTCAAAGGATGAGAATAGAGGAATCCATTTTGATCCA
GATGTTTTTCAAGCCAATTGAAATCTCTTAATTCACAGGCA
ATCTACTCCCAGAAGTATGAAACAGGGCCTGTCTCTCCCGG
AGTATTATTTGCAAGAAAGCACTGATATATACTATAATGGG
TGCTAGACTTTAATAATTTGATAGCTGGGCCTTGCTAGTCA
ATAAACTTTTACAAAGTCATATTATAAATCACTTGATAAAT
TGCTTCCAACTCCCCTTTGGATAATTCCACTCATCAGAGAA
CCCAGTTCCAGCTGCCATGTATTAAGGACTAATTGGAAGCC
GGCTGGGACAAAGGTGGGGCATATGAGAAACCGCCAAAGAT
AGTACAGCCAAATGGATCGGATAATGTATTGGAGAATAATT
TGTTTAAGAGATGAACAGGAAAAAAAAAAAAAGAAAGAAAG
CTGCTAATGATGAGCCAACTACAACTTCCCAGTGTGCTCCT
GACTTTGATAAATGAATATGATTTTGCATAAAAACACACAT
CCTGGGACTGAAAGCATAGCAGAACAGGCCAGGACATGCCC
TCACATTCAGACACACAACTATACGTAATTAAAAATAATAA
AAGGGGCAGGGCCAAAACCGAGAGGAGGCGCGTCTGCAGAA
CCAAGCAGGCTCCAATTCAGAAGAACCTGACCCGGAGTTCA
AGATAAAAAAAAAAAAAGCCAGAGGCCATGGTCCGGCTTCG
TCAAAAAAAAAGTTATATTTAAAGGAAAATTTGTGTGGCTT
GAAAGGGCCGGCTCTCAGAGAGAGAAGGAGAAGATGAGACC
AAAAAATCAATTCTTCACCCATAAACCAGAACCAATTATTC
AGTGAAGTGGTAGCCCACAGAATGAGAGAAAATCTTTGCAA
CATTGTATCTTGCACCCTGCAATCGTATATGCACATAGGGT
CTCTTACCCGCGTTCTCGCGACCGGCCAGGAAGAACGCAGC
CTTCATTTTCATTAAACTCTAAGAAGTCTTTAATTTCTTTC
AACTACTTCCCTTTGAGTTTAAGTTAAACATCTGAGAATAA
TATCAGGGTCCTTTCAGCAAAATCTTGCTAGTGTATGCAAT
CCCGAACCAAAAGCAATTTGAGGTGAGATTTATTTCAGCTT
CTTGTCACAGAAAGGATCAGAAATGCTCTGTAATTTCTTTA
TAAGCAAAAGATGTTAATAGATGCTTTCCCCAGAACCTAGA
GGAGGACGTTATTCAAGACTACTGCAGTAGAGGTGAGAGAT
GGCACAGAAGAGATAAGCCTAATTCCTATATCTCTGTGTGT
AGCCAGGGGTGAATCACAGAAGCTGAAATACCTCTCTCCAC
TGTCACTCTGCTCTACAGTGAAAGCAGCCATTGTTCTGTAA
TACAGTGTAGTAACACATTTAAAAATCTAGAAACATCTTTC
TATTATGCTTTTGCCTTTGAATTTGGCTGGTGGCCTTGACA
CTCTGATGGGGCAGGTCACCATTCTCACTACCGGCATCATC
CCATTTCCTTAAAAAAAACGATTAAACATAGTTTCTCTCTG
GCTATGTGACCTTGCTCTGTAATTTAAAACTATAAAAAGAT
ACCTGCGATAAAGACTGTGCAGTTTGAGAAAGAATAAAAAG
TTGAATAGACTCTACAGTTCAGCTAAGCTTAACTAGTTTTG
CAGGCCATGGGAAATGTGACATTTCACAATTGGGTCCTCTA
CTCAACTGAAGAATGGATATAGAAATTAATAATTCATTTAC
CAGCAACACGGCTGCCTTAGAGCTGAGATCATAGGCATGTG
GTGCTTTTTCTACCCTAATGATTTTATTAAAGAACATCTGA
CATAGATTTATTCTTAATGCAAAGTGTCCCAATTGGAGCAG
CTCTTTTCTGGTCATCAGGCATACACATGGTGCACAGACAC
GCAGAGGGGCCTGAGATGTGATACTGGCTAGTTATAGGTTT
AAGGGGAGTGTGGAGACAGGACAGGTGGATCCCTCAAAAAA
TATTTCCAGTACTCAGTGAGAAATTCCCTGTGAATAGAGAT
GTGGCTCTTTTCCACGCGCCAACAACTTCAGGCCTGGTAAG
CTGTCTTGAAAACCCAAAACATAAAATAAACTAACAAAAGA
GGCTCACCAAGCAGCAAATTAAAAAACCCTTTTCGAAGGTC
ATATATATGCATATGTGTATATGTACATGTGTATTTGGAAG
GGAAAAAAAACCAGAGCAAGACATCAAATAGGGATGGAGAT
ACTCACATATTGAACTTGCTACTATTTACCTAAAATTCTCT
AAGTGAATCGCCCCACAAGGAATCTGGAGCTGTTCGCCCAG
GGATCCACAGTGATAGTGAGAGGAACCATGAAGCACCCCAG
TCTTGTTCATGGTTTATTTGACCTCTTTTCCTTAGTGGTTC
TACCATACATTAATCTGAATACATAAATAGCACTCTTTTCT
TTGTTCTTCTCAGCAGCTGGATCAGAGCTGGAACTTCCTAT
GACAATTGTTACATTACAGGAAGCATTAAGCTTGAGTTCTG
CTTCGTTATATATGCCTTGAATATTTTTCTATGTTAGCACT
TCTGGCTTTTGATTCTGAGCATTCTGCAGATGAAAAGGAAA
ATAAAAACCATTTAAACTACATTATGACAAGATAAATGTCT
ATGATAATTCTTTTTTCTTTAAATAATATATGCGGTAGTAG
TGGATTCTTTGATAGCATAAATGTCTGGCTGCCCACAAAGC
AGTGAACTCAATCTGCAAACATGTTCCAGAAAATACTGAGT
ACACAGTACACACACCCACAAACTTGCATAGAGGTAACCCA
TTTAAGATGTATAAAACAATATTAAATAAAAAACTGATAAG
TCAGCATTTGGATGCTGATTATGGGGTGGATCCCTGGATAT
TCAGAAAAGGGCAAACGCCGATATTAAATACTGAAGTATAT
TCAATATCAATAATTTTCTTATTGTATAAGGACACTTGGTT
ACTGAAGGAAGCCTGTGGAGACAGGTAAAGCCTTAGCAGGA
ACCCATGTCCCCTCGTTGACATTTCTTTTCTTTCTTTGTAT
AAAAAAAAAAAAGAACCATTACACCTAGCGTGATTAGCGGA
TCTGATGGACGGGGTTCCCTACCACTCGCTTTGCTTCCTTC
TAGATTGCTTTTGGCAAGATAGCCATTTTTACAATGTTGAT
GTTAATCATAGACTTTCAACAAGTCAGAAGTCAGGACTTTG
TACATGCTTCTTGTAAAATTACCTAACAGTTGTGTCTCGGC
AAAAGGATGGAACTCTCTTTATATTTCATTGAACCACATGA
AGCTGAGATGCGGGCTTCTGATCCACAGATGAGACGTTCCC
CTTTTCTTTTCCCCTCTTTTAAAAAATTATTAAATTTTGTT
GTGGCTTATTCAGAGCTGGCACATCTAGTAACACAGCTGTC
TTCATTAGCAACTAGGCCCCATACTTACCTGTTATGGCTTG
CCTCCTTCCACAAAATAAGGAGCATGGAAAGATACCATTCC
GCCGGCTGTCCCCGGCCCACACAGGGTGCTGCCTCAGCGCC
CATGAAGTTCCCGCCTCCCTAAGAGAACTGCCAGCCTTACC
CCTAGCAAACACAGAAGTGGATGCTCACAGTCAGCTAATGG
GAACATGATGCAATTAATCTAGTAAAACATTTTCATATTAC
CAAGATTCAGATTTAAAATCATATTTCATGATGCTGGAGAT
ATTAGTAAATGCATGTGAAGACTTATGAGATAAAAATTAAA
TATACCACTCCTGGGCATATATGCAAAATATTCTCCAAGAT
GATAAGGACTCCCATCTTTAACTGCAAACAGGGAGCAGAGA
GTTGCAGCAACCTAGTTTTGAGTCCTGAAATAGAAACTGAA
GGAACACAGCGCCAGCCCCAATCCAATCGCACAGAACCTGA
ATAAAAGTCTTGATGGATCTATTGCCCTTGTTTTAGGCACA
AAAACTAGAAATAAAAAATGATTTACAATTTCAAGACAACG
GACCTATTGTAAAAAAAATAAAAAATGGAAAATTGACTATT
GCCAAAGGGTTAAAACTGCTAGTGCTCTAGCATAAACTAAG
ACCCAGAGCAGTGACAAGGTATCAGTGGCTAACTCTCTCTC
ATTCTCTCTGCCAAAAAAGAAAAAAGGGGGAATTGTGGGGA
CACCATTTTCCTACTATAGAATCTTTTGCAGGAAATCCTTG
CAGCTTCCAGCCCCAAGTGCATGCAACTCAGCAGCAGCCTC
CAGCTGGAGTTATCACAGAGAAAGGAGCTTCATTTGAGGAA
AACGTTAATGACAAGGAAGCATCTTTGAACTATTCTTTCTG
TTGATGACTCGTAGCCAGAGAGTTGACGAGGGACCTTGAGC
GAACCATCTCAGCTTATACTAACAGCTCTGTCCCTATCTTA
GCATCTCCCCTTTTTGTTTTATTAGCAGTTCTGGGATCAGC
GTTGAAGGCAAATGCATTCAAATAGTATGGAAATATAGAGG
GATTACGTGCACATGTGTGCAGTGCCCTCAGAAGTTTAAAG
ATAGGATTGTATCCAAGACAACCAAATACAATGCTGTATGT
TTCTGGGCATCAGCCCACACAGGGAGGCTGATGAAGCTGGT
CTGACATCCAAAACGGTACCATGTACCTATAATGTGTATAT
TGTGTGTGTGTGTCTAAGCCATTATTAAATGTCTTCCTTAA
GGAGCTGCATTCAGATCAGCACGCAAGTAAAAAGTTGGCTG
ACTCTTCAGGGCGTGGGGGGAACGAATGGCCACTCAGTTTG
GATTTGCTACTGTTCTTAGTAAACACTCTGCAGACCAGCTC
TAAAACATAAAATAAGAGTGAAGTTAATGATAGGCTTCTAA
CTGACAGAAGCCTAGCGACAAGCTTCTAAGCATTCAGCAGA
TCCAATGGAAAAAAGACAGCATTTTCAACAAATGGTGCTGG
AATTCAGAGAAGAGTCCATGACTTCTAAAGCTAAGCACACA
TCAGCTTGTGTGTTTTATATAGTAACACTAATAAAACACAT
GACTGGCTTCTGCTGCTTTGAAACTTTACATCTGGTGCCGA
ACTTTTCCCACTTTCTATGGACACTCCACTACTCATTCCTC
AAAAGCAGCCCAGATGAAGCATAGTAAGTAATATCTTCAGG
ACTCACACACACACATACACACACATACACACACACACATA
GACCCTCCTCTGACGCCTGCACTACCAGTTTAATTTAGATG
CAGCTGAGTTAATGCTCTAAAAGAAATAGGCTTAGCTGGGT
TAACTCAGCTGCTACCCAAAATGATTCTTATTTTTCCCCTT
GCTTCCTGAGCCTAAGGTGGAAACGCTGCGCTGTGGGTGTG
CCAAGGGGCCCTTGGGTCTTATCACTGAGTCCCAGCCACAG
TAAGGTGAAGACAGAAAGGCAGGCTGTATATACTGCAGACC
CCTCATCTCTTTTCTCAAATAAACATAAAGTAAAAGAACCC
GCTTGCCCGATGACCTGACGATGTGACAAGGTCATGTGTCT
TCCTCTTTTCTGCAGTCTGGAATGCAATGCAGATATGCTGA
GACCTCCATTGCTGTGGCACAAATACACAGTAATGTGACAC
AGTAATAAATAGGCGTCTGAAGTGGTAAAAGAACAGTTAGC
TGGAATCTTCTGCACCTGAGATTCTCGCTTCCATTTCTTGT
TAGATGTCCCGGTTCACTTCATTTTCCTGCAGGGAAGTTCT
GTTGCATTACAAATCCAAGGATATTGAAGATACTCGAGGCA
GGCCATGGGGCCAGCAAGGGAAGAGCCTGGGTCTGCACTCA
CCTTAAAGGACAAGATAAGGAAAAGGGTCTGAATGCTGGCC
ACACTGCTCTTGGTTGCTTTATAAACAAGTTCTGGGGTTCT
TTCCAGAAATACGCCCCTGAAAATATAAAAGGGAAAAAAAA
AAGCTCTCTTACTTAAAGATAATGATACTGATTTCAGGAAT
CAGACCATACAGACAGTAAAAGGACCAAAGGGAATATCACA
CCACCACCATCTGGCTCTTTATAAAAATCTTATTATGCTGC
CCATACAAAATGATTAAGGGAGGTAGGCTGGGGAAGAGGTA
CTGAGTTAGGGTTTGCTCAGATACTTCTTTGTATTTGAATC
CAGGAATGAAGGTATGGGTCAATCCTCCAGGAAAAGAGCCA
TGCTTACCACCATTGTGAAGAGGTAATCCAATTTCCCCATG
GTGGCTCACAACCATCTGTAACAAGATCTGACTCCCTCTTC
CACTTCTAGAGGGCCATTTAAAACAAAAAACAAAAAAAACC
GAAGTCTGTTCCCTTCTTCCACTACACAGCTTGTTAGGAGG
TTGACAGAGAGACTTGAAAGAAAATCTGAACTACACATGGG
TGGGAGGTGATGTGTCCTCTATACCTCTCACTACTTAAAGA
TAAATGGTCTGGGCTTTAGGATGTCCCTCTTCAATTTTGCA
TGACAAAAAATGTGGAAAGCAATCGATACTGGTAAAGATTA
GGTGGGCAGGCGTGGCGGAGAACCGGGATCAGCACCGCGGG
TTTTGGGGAATTTGATAGTTATTGATGTGCATCTGTAAACT
GGGGTGGGGCAGGGGGCCCAAGGCAAGGTCTCTGATACAGC
TGATAATCCTGAGATTGTACACATCTCTTGATCTTCCAAGG
GCTCCTGACCGGCCTCATCTAGCTACTAGAAGCCTCCTGGA
ATCTGGGCACCTTCCTTGCCAGAGTACAGGTGTCCTCCCAG
CCTGGAAGGCCCTGAGGTGAAATGCTACTTGTTTTTCTGAG
CCAGTGCCTCCATTTAATGTAGTGACATTTTAAAGAATTAT
TTCAAATCTAGCTTCAGTTTAAACACAACATCTGAGATGAA
TGGCTTAATTTCTTGCTTTAACAACCTAGGCTTAGTAACCC
CCCAACCCTAATTCCTTTAAAATCTTAAAATCTTCAAGACT
GGGTGGAAACTGCATCCCCGATACCACCCAGGAATCTGAGT
TTTTCAGGGCCCATGTATAAATTTCCTAGTAAAATTTAGGG
AGCAAACAGAGCCCAGCTATAGTTTTCTTCCAATGATTTCG
TACTTATTTTTTCCCTTTCCAAATGAAATTATATCGTATTT
TTTTCCTGCTGTGCACAGGGAGCTCCCAGTTGCCACTCTGA
CAGATATATTGAGGGCAGCAAATACTTGAGAGAATCAGATG
GCCGTTATAGGGGGTTTGCGACTCACCAACGATAAAATCAA
GTGCTTTTGCCAGAAGAGGCATGTTATTAGTGGTGAGCTTT
TTCGTTTACCAAACCAGCACAGTCCCTCCAGTCCCTAACAC
ACCATTAAAAGGGGAGTGAAATTCGAAGATACACTGTGCTG
TTTTGCTGACTGATTTTGTGAAATTAAAAAAAAGAGTAAAA
CGGTTGCGGTAAATATTTGCAGGGGTTACTAGATTTAAGAA
GGGAAGCCTGAAACCTTTACAGAGTAGTCGCTGCAGCTGGG
TTTGTAGACCGGGCTGGCCTAGAACTCAGAAATCTGCCTGC
TCTTCTCAAACATTCAGATCATTGATTACCATAGTTAGGGA
TCAACAAGGGAGCTAAAACCATCCAGTGGAAAAAAGACAGC
ATACTTTCCTCACCACACCCACAGTCTACCACTTCTTAATC
AAAATACTCATCATATTCACATACTCTTAGCTGCTTCACTA
AGAGTCCATTCTGGCAGGAGAGGCGGGGTGGAGGAGCTCAG
TGTCTGCAACTCCAGTTCCAAGGCACCTGCTCAATGCTGTC
CTGCAAAGAAGTCGCCTTCTAGACCTTTATGCTGCATTGTG
GTCTCACCAATCACCCTGGCAGCCACCAGTGCTCTTGTAGC
TCCCTTGTCTGAAAGTGAGCAAGGTCTGTCCTGTGTAATGT
GAAGTCCATTTTTCTAATGGATTCCAAGAAATATCTTATAC
TCTCAGATGTCTGGGGCCCGAGATGGGGTCTGTCCCAGTAG
GAGCTACCTGCAGAGAACCCAGCCATATTCATTCAACAAAT
GTACTACCGGAGGATCCCGCAATACCTCACCTGGGCATATA
ATCAAGTTAGTGCTGACCGCATGTCATTGCTATGTCTCATT
GCGCTCTCAGAAGCCATTTGATCGATCCAGCAGGTAATGGC
GTATCAAGAACATCTCAGCAAACAGAGCAAAGGAGCTGAAT
TAGCTCATTTCTTGTTTTTTATATGCCCCTAAATTGTTACG
GCACACATTATGAAGATCAGAAATTGTGGGCAAAATAGAGT
ATTAGAGCCACGTGCTTATGATCCCCAGATAGCCTTAACTG
CTAGAACATACCAGATCCTCAATAATACTTGATTGAAGAGA
CACCGGGGCCAAGAACTGGGAGTGGGTTTATAGGGAAGCAT
CACAGGTAAATAGGTAGAAGACCTTAAAGAAGAAACACAAA
TCTCCTTGCCTTTCACATAGAAAGAGATTTATACAAAACTG
AGATGTCCCAGTGGGAACAAAACTGCTACTTGTTGAGAATT
GGGAAAAGACATCTCAATGGATGCGATGACCCTTGTTTTGA
ACCCAGCCAGGCGGCACCACACACAGCCTTCGCCGTCCCAC
TGTGACAGCCTACCAGGATAAGGTCACTTTGCAGCCCAGGA
ATTTCATTAAGCTCAGATATAGTATGGATTATTTGCTTATT
GCATCCCTGTGCAGATGTGTATGCGTGTATGTATATGTAAT
GCCTTTACTGTGCTGACATTAACGGCATGCGCCACAATCCT
AGAGAGAGAGAGAGAGAGAGAGAGAGAGAGAGAGAGAGAGA
TGGTCTTCACTGGTCCCTCTAACTGATCCTTTCAGACCCAG
TGTTGGTCATGAAGGATAGTAGTACTAGAGTTCTGCCAGCC
AGGCCAGAGGTACTCTGGCAACTCAGCGAGAAAAGAGCTAT
ATGCACTAAGGCTGATCTTCAATAACAAAAAAATAACAGAA
ATCAAGGTTCCTAGCCAAAAACACTCCTGCTGAAACACACG
ATTTTGGAGAAGGTCCTGTGAGTTGCTGAGAAGAAGGTATA
CGATTTCTGATAAAAAAATTAAAACTTAGTTTAAACACATT
AATGAGTTTGGTTTTTAAGGAAAAGAAGTTTGAAGTGGTCA
AATTTTCAGGTTCTGCAAATACTAGGCACTAGTCTTCCTCC
TGCTTAAGAGCTGGTGGGGAAAGCCTGTGACAGGCAGCAGG
CAAGGTATCATTGAGTAGAGAGTTGTTCAGTTTCCATGTGT
TAAGAGGGGCAGCAAAAAAGAAGTAGGGGGCCTGGAGTCTG
CTGCCTAGAATCCCCAAGCGAAGGGCTGGGAGTGTGGCTCA
TGGAGGGGAGGGGGCACACCAGGTGTGCTGTCAGTGACACT
AAAAACGTGGAACTCAATGAATCAGAGGGCAGGACAGTGCT
CCACTTCTAGGACTAAGTTTACTACTCCTATGATTTTTTTT
AGCCTTTACAGCATTTTCTTAATTGGTGGTTGTTGTAAGAG
CTAAAGGGATCTGCAACCCTATAGTTGGATCAACATTATGA
CTCAATAACAATTAATGGAAATTGTTTAAAACATTTTTTTT
GGAGAATGACAGTGGTGACGAGCGATCGTCCTCCATGTCCA
GGCCCAGGAGGTCAGTGGTTAGTAGTGTTGAATGCCCAGAA
GCTAGGAGGACTGGTGGCTAATACAATTAAGAAATAACATA
AATAAATCTTAAAAAGAAAAAAAAAAGAAAGAAAAGAAATT
AGCTCTTTATACATCATAGCATAGTAATTCTTGCAGCTTCC
GCCCATCCTTGTCTTTTTTGATAAATTTGGGTTGGAAGTTG
TACACCCCATGCTGTCCTGAAAGAGGGCCAACACCATCAGA
TTCAAACCAGGGCGTTGCCAAGGTGCCGACATCTGGGGAGG
TAATGCCTGCTCTTTCGGCCATGCTGAGGTTGTGAGTCTGT
AGAAGGCAAAGTTTGATGGCATCTTTGAAAGCCTTCTACCA
ATGAGTGGAAGGTAGATAGCAACCCTCCCATGCCTGACTGA
CTTTTCAACCTGCAACGTTCAAATTAAAAGTGAGTCACCAA
ACTCTTCTTTCTCCCTTCTGAGTTCTCTCAGGTGTTACTAA
TTTGAGCAGTGCGAAATTTAAAACACTTTAATCATGATTTA
TGAGCCATCCTCCTGACCCGATCTCTTACTACTTCTGATGC
ACTGCAGTGTAGCGGCTTCCATTTCTTATGAATAAAGTGGG
AAAGCTGCACTGCTGGCAACATAGAAAACTAGAAATAACTT
TGTTTCCTCTGAAGAGACAAAAACATTTTTCCTACTTTTTT
TTAGAGCCATGCTCACCCTCAAATAGTTGATTAACTGCTTT
ATTTTATATTATTTGTGACTATTGTGAAGGGTGTTGTTTTC
GGCACAGACACCACACAGTCATTTATTCTCTGCATTTTGAC
GGCATAGTCACACAAGGGACAGCAATATCTGGGTCCTTTCA
TGGACCATGTAGAGACTGCCATATCCAGGGATCCACCCAAT
ACACACCAGAAGAAGGCATCAGATCCCATTACAGATGATTG
TTGTGTAATAATACACAATTATTTTGTTGTGGCTACAGCAG
CAAAATACTCCATTGCTACCAGAATCTGTGTCATCTGATCA
AATGGCATCCTTAATAGGTTATACCAGGATTAAGGGCTACT
TCAATGCAATCCCCATCAAAATTCCAACTCAATTCTTAAAT
AACATTCTGAACCTCATTTCATAATGAAAGAATGTACACAC
TCATGATGATGGTAGAGGACATAAAGAAGGAATTCAATAAC
AATCAACAAAACCAGGAGCTATTTTTTTTTTTTTGAGAAAA
CAAAGAATAAACAGGCTGAGAAAGAAATTAGGGAAACAACA
ATCCCCAGCACTGCAAAGAAAAAAAAAAAAAAATAACAACA
ACAAAATTGAAAGTTCAGATACAGATGGAAAATGAGAAAAT
TGGGATTGCAAGCTGGTACAACCACCCAGTAAAAGTCTCAA
TTGCCTCCGCATCTTCTGTAACTTCAGCTGCAGAGGAGCCA
TGGCAGTCTGCGGCGTGCCTATGCGTGTGGAAGGAAGCACT
TGAAAGTTGATGATAACATTAAGTTTTTCTGTGCCATCCAG
GGGCTGTCTTCAAACTGGATATGTAGAAAAGGTTGACTATG
CCACCAAAAAAAAAAAAAAAAAAAAAGTTTAGTTCCTAGCA
TAGTTTCCACAACCAGGTAGAAAACCTAGAGTGGCACAGGT
ACAATGAAGCAGCAGCAGGCAAGCATGAGCTCCCTGGACAA
GAAATGGTAGAAAAGAAAGAAAAACAAATACCAGAGAAAAT
GCTGAGATGAAAGGATGGACAGTCTAGAGTCTGCCATACCC
ATTGCAATGCTAGAGTGGATATATTGGTAAAGCATAATTGT
GCACAGAAAACAGGATTTCTAGGTCCATAGTGGAAATCTTA
ATACCTCGTGTTGTTACATCAAGGTGTTGTGTTCTATTCGT
GGATATAGCAGGATATCATTAGAGTCATTTCATTGTTACTT
TTGGACTCTGAGGAAGTTGGATAAATGAAACTTAGGAAAGG
GAGCTTTCTTTCTTAAGCACATAAACAGAATGAAAACCACA
CCAGAGCCAGCAAGCTGCCCAATGTCACACAACTGGCAGGT
TTAGACTTTTACTCTCAGAAATTACATTCTAGTTGGCTTCA
CCCAAGGACTATCCAAGAAGAAACTATGTAAAAGCCAGAAG
GATGAGAGGCTGGGGACCTCAAGAGGGTTAGATATTTATAT
GGCTGGTGAGATGGCTCAGCAGGTAAGGGCACTGACTGCTC
AACAAACAAACAAAAAAACCAACTGTAAAATTTTGGGGAGG
AGCCATATTTTTTTCTTTAAAAAGATTTACTTATTTTTATT
CCTGCCATGCTTCAACTCATAAAATACATCAACAGGAACTA
TCTGGGCCCCTGAAAGATGAAAGGGAAAAAAGACCCTTTCA
ACACTCATACACACAACCAAAAACAACAGACAAAAAACCAA
TGTAACTACAGCTTCATAGGATATGACGTCCCTCTTTGGCC
ATCTCTCTAGCCCCAAATTTAATATTTTTTAAAATGATATT
ATACTTGTATATCAAAAAGCAATCCAAGTTGAGATGGTTCA
GAGGAAGGGCATAGGTTTGCATTTTTGATGTACGCTCCTGT
TGCTTTAACAACCTAGGCTTAGTAACCCAATCCAATTGTTA
TGAGGGAGCTGGGGGACTTTAACCAGGTGACTAACTCACCA
ACACAGAATTAGGTTACCCCAAATTCCATGTACCATTGTGG
AGACCCAGTTTCAAAAAAAAAAAAAAAAAAAAAATATCAAG
CTCCACTTTGATGAAAATCAAAGTTTCATTTTAAAAATGAA
CAGCTAGATGTAGGATGTCCAGCCTTTTGGTAGCATGCTCT
TTGGTGATGTCCAGGGCGTCAATAATAAAAAGAGAGCAGCG
ACTGAACTGGTCTCAGAAAAAAAATCGTGTTTTCTTTTTCC
GAACGACCAAGGCGGAAATAAAAAATCGGAGAAATCCAGGC
ACAAGCCAAATCTGCTTTATATGGGGACTTAATTACAGAAC
AAAACCAAACCAAACAAACAAGCAAAAAGAGAATGTGGAGA
TCATAGACAAATCATGTGGTACTTTTTTTTTCCAGACAGGG
ACTGGCTCAAGCTTCCCTCTATTTCCTTCCCTGCAGTTCTT
GTCTGTTCCAGGTTCCAGTGAGGGAGGCATCCGCCCACTTG
TTTTGGCTGCCTTCAGATCAAGATGTAGAACTCTCAGCTCC
AACTCTAATGGCTAAGAATGAACATCTAGGAAAAATGTTTC
GTGAGGTACCCCAGACCAAAAGACATACAAAGTATGTAGTC
CTAACAACCAGAACAAAACAAAACAAAACAAAAACCTTTCA
CTCTGTCATTCTGGCCACAAAATCTGAGAAGGACTCCTGAG
ACCAGAGCAGCTGCTGCCACAGCACCCAGAGCAACAAACCC
CTTGCCCCCGTGACCCTGCCATCTCCCGAGTTAAATAACAA
CTCATCAGGGCAGCAGGGGCATGTCTCCACCAAAATGGATT
GTTGCTCTTAAAGCACTCACATTCAGTTCCCAGCACCCATG
ATCTGACTTGGAGCAAGCCGAGATAGTAAAGCAGGAGGGCA
GATTTTGGCCAATTTATTCGAATCTCATCTTCTCTAGCAGC
TGAAGAAAATGGAATTGATAATTTACAACCTTCTCAAACAG
CAGCATGAACGTGGCAGCTTATAGAAGAAGGCATTTACTTG
AGATCCTGGAGATGTTATACAGACACTAAGAGAACACATAT
ACCTCATTTCAAGGAACTTGAGACTTAACATTGGCCTGAAA
TTCTACAAAAGGCTATACTCAACAAAATTGGAAAACCTGGA
GAAGGACCTGGAATATGGAGAGAAAACTGAAAATCACGGAA
GCTCCTGGCAGAGCACTGTTAGGTAAACTGAAAAGACTAGT
CGGTCCCCAGGAACTCTCTTACCTGGCGAGCAGTGGTTGGG
CCTGGTACCTGCTAGGCACTAAACATTCCACTAGCTGGGTG
AGAGAGCAAATGAACCTAGCATCGGGCGTCTCTCCTTCATA
AGAGGGCCACCATATTTGCCAGGTGTCGCCATTTCAATGAG
ACCGGGAGAACCCTCTTTCCATGGGAGGTACAGAAGTAAAA
CTTCATTTCCTCTCCTGGCTATCAGTCATATTCAGTCTCCC
CAATGATTACAAAGAAAAAGATGCAACAAAATTTTCTTAAA
TTTTTTGTAATTTAAAAAAAAAGATACCTCATTTACCTTTT
GAGACTGATTTTTGCTTTTGATTGTGACTGTGCCCTGAAAT
TTTACATCAACCTCCTGAGAACTGGGATTATACTTCCATTT
TGGCAAAAGTATGTGAAAGAATGTTCAGCATCAGAAGAATG
ATTTACCCACCCTACAGTTTACACATATATCAAAACTGGTT
CTTGACCCATAACCTTTTAGAACACTGGTCTCCAGTTCTTC
ATGTGGGTGCTGGGAAATTAAACCCCACTACTCTGCAAGAG
GCTATTTATGATCTTACAAAATAAAATAATTAAAAAGAAGT
AACAATCTCTAAACAGAGTCAACTAAAACTACTAACTCCAG
TGGAGGTCTCCAGACAGCTCATCCAAACAGCTCAGCTCTCA
GATCATCTTTTAAATTTAGCATCTTATAATTTTAAATGGAT
AAGGAGTCGGAACGGGAGGCAAGAGCAAGCGGTGGCTCCCT
TTTCTTGCTTTTCCTAGGACATGGTTTTCATCCTTGTATTG
AGATGAACTTGGAGACGGTGATGGTCTCGAGTGGAAGCACA
GGAGTGGAGTCTGAAGAAAAAGCGGACGTACATCTCACGGA
CAGGCGGGATTTGCTGTCTGAGGTGGCGGTTGGTTATGGTT
TGTAAATAAATATCAAATTCAAAGAACTTAACACAAAGGCT
GCCTACTCAAGAGGCAGTGTAAACCAGTTTTGGCGGGTGAG
TTTAGAGTTTAATGAAAATGAAGCCACAACATACCCAAACC
TTATGTGTTAATATCTTTAGATGTATATAGCAAAAGGATGA
TAAGCTTAACGGCTTCACAGAGGGAACGGGCATGGTCTAGG
AACCAAACAACTGCATCAGGAAAGACCGAAGTGGTTAATGC
GCATGATGTGTGCTCAATAAACCTTTGCGGAAGGAAAGGGG
GGATGATGTCCTACAGGTCCATCCATTTGCCTAGGAATTTC
CATCAGTACATTAAAAATTCATTGGTGAGAATCAGCAGGTG
GTCAAAAATTTATAGGCAGTAACTTCTCCACTTTGCACACA
AGTGGTCAGTGACCACGTGTACCATAAGGAAGATCAAACAC
CTTTTAAGAGCCACATTTGTACCTATTTAATAGTTTTATGA
TCAGGAAAGATAAGGTAGACAATCCAAGACACTGTGGATAG
AGGTTTATCTCAGCTAGGTTAACTAAGGTGAAGACCCACTG
GCCATAGCCCTGTGAATGACAAAGTATAGCTCTTCTGCTTT
GATCCATCCCACATGCAGACACCAAACCCAGACACTATTGT
GTGATCAGTGTTCATTTTTTAAAATTTTTATTAGATATTTT
CCAACAAAATATCCAATGACACTGAATTATAAAAAAAAAAA
GGGTATGCCACGACCAGCTCACCCCCCTGTAGGTTGCCTCC
AGCATGATTAGAAGCCAGTCAGGTGGAAAAGGAGGAAGAAC
TGGGGAAACTGGGAACCATTATAGATTATACACATCAGTCA
TCTGCTGTGTTCTGAAAGTTAACCCAGAGGCTGACTTAGTG
CAACAACAACAACAAAAAAAAAACAAACAAACAAACAAAAA
ATCAGTCAGGGTTTAGACTAAAGGGAAAAAAAAAATCTCTG
CGTAGTTCTCAACTGGAAGCAGGGATATCTGAAAGGTACAC
ATCTATTGGCACCTAATGATAGTTTTTTAGCATGTTCCTCG
ATCATTCTTAGTTTGGAAGGAAGTATTTAAGTACACAAATT
TTTTAATGATGAAACCCCACAAAATGGGATTGGCGTGAGAG
AGAAGCTTTGCAATTTTATGAGGTTCTATTTATCGATTCTT
CCCAATGGAGGAGCTAGAGAAAGTAGCCAAGGAGCTAAAGG
GTGGCACTTTGAGGGGAGCCAAACCAACCCAATATTCTGTA
TCATCTCCAAGCAATTTTACAATAGTGTCTATCATGTTCAC
CTGGGTCACTTAACCCTGCTAAGTTTATACCCAGACAAAAA
AAAGCCAACCAGCACAGAAGAAAACAAGTTTTAGTGTAAAA
CAAGTACAAAAGGAAGAACTACTTAAAAGAAGAATTCCAGG
GCAGAGGCACAGAGCCACTGAGGCAGCACTCTTTGTGGGCC
GTGCCAGGAAGTCAGGGTAGATCTCCACATAGTTGATGCAG
GGCACTGCAGAGTGGCAGCCAGAGGCAGGCATGGAAGGCTG
TGTAAGCCATGCTTGGTTACAGTCTCCAGAATCATACTCTC
ATGTTCTGAGGCTGGTAGACAAGACCTGCTTAGCCAAAGTG
GTGGCCTTATCTGCCAAATCATTTTTTAGAGTCATGGGGCC
GCTCTGAAACTCCTTTATCAAACCTATAGCTCTGGGAAGGA
AAATTGAACTGGAAAAGCAGAATATTTAAATTTCTGAGTGA
TTTGTTTAGCTCTGTACCCCATTTTTAATAGGGTTATTTGA
CCAGACATGCTGGATCTGAAATTGTTGTAGACACGTAAGAG
GTTTCCACGTCCTTTGGATCAAAGGAATATTACTTTTCTGA
CATGAATGGATATGAATCCAATCCCAATTTCTTTTAGAGCA
TCGAACCAGACTCCTGGCAGAAGTTGTGTTCCACTCACTAG
TCACTAGAGGGCACAGGGAAAGCATTCTAATTAACAGAATC
TGGCTGCACAATAATTAATGAACTTAATTTCCAGTGCTAAA
GGCTCTCAATAGTAAAAAAAAAAAAAAAAAAAAATCCAGAG
CAAAAGCCTTTAATCCCAGCACTCACAAAGCAGAGGCAGGT
TTTTTAGATTATAGATGTACATATATATTACAGATTACATT
CACAGGCCTTGAAGCTTTTGACTATTTCTTCTGCTAAGTCA
TGAACTGAAAGTGTGTCCCCATGCCTGCAAACTCTAAAGTT
CTTTGATGTTGACTCTTAGGAACCTGTTATTTTCTAATGAG
CTTAGGAACAACACCACCTCAAATGGGCTGAGCCTTCCCCC
GTTTTTCTCTCAAACTGGCCATAAACATAACCAGGGGCGTG
CTGTATCTAAAAGGAGGTGGATGCTGTCTCTGAGAATGGCT
CATATCACCTAAAGAAATAGAAGCAGTTATTAATAGTCTCC
CGGTGCCCGGGAACAAGCAAAGTACCTACTGTGTCTCTTCA
TTACTTTTTTTTTTAAATGTAAAATTAAACTGAAAGATCTC
TCTTAGTAACAAAGTCTTTCATATTCCTACTAGGATTGCTC
AGTATTAAATAGAAGAAAAAAATTAAAAATGAATGAATTGA
TTGCTTTATTGCAGCAACAGAAAAAGTAAATAACAAGGCTA
ACATGAGCATGTGTGTAAGCATGAATGTAAGTATGTGCGTG
TTTAATGGCAGGGTCTCTCTATAGCCCTGGCTAGCCTGGAA
CGGCATTTTTAGCACTTTTTAAAGATATCTTTTTTTTTTTT
CACAGTTGACTAATGGTGGTACTTATCTGTTTTGCAAGTTG
TTATAGATAAATTTAAATCTAGATTACATAGATGAGTCTTT
CTTTAGGTCTTCATTGTGAAAAAGTCTGGTGTCCTAAATCA
ACATATATTGCCCAGTGCCTAGAATCTGCAATGGCCTACAC
CTTTATTGAAGCTGTTTATCAGGCTTAGGAGTTCTCTGGTG
TTGGTCACAAAACAGGCCTCAGCATATACAAAAATATTGAA
GTGGAAGCAGTGGGGAAAATATGTCACAGAGACCAAACTCG
GGAAAGCCATGCTGGCAGGGAAGGCATGCATTGAGAGCAGG
ATACTTTGCAGTTAAAAGCGAAGATATTACCAGCTGTGCTT
GGATGGCCTAGCCGGCCATCATTGTGGGGAGAGGCCCTTGG
GGTTCTCTGGCGCACCCTCTAACCTGTTCAGATTAATTTCC
TTACTCTGGCAGTTCCTCAGAAAATTGGACATAGCATTACC
GGATCTTTTTTAATAGACTTAAGAAGTAAGCGATCCTATAC
ACTCTCAAGTAGCTGCTTGGATTCTTCTCTCCTCCTTACCC
TGCCTTTTCCAGAGAGTGGGATAGGTTGCCTTTTGGTACTC
TTCATAATGGCTAGCATGCCAAGTAACTATGGGAGATTATT
AGGCTTAGAGAGAGAGAGGTAAAAGCTTAGAAAGAGTGAGA
TAGCAACTACAATACACCTTAATAATTTTATGCTTATCCAG
GTCCTATTTGTCTGTTGTTGATCTTAGAGCATAAGCCATTG
GAGAGAGAGGAGGAAATCCCAAGGAAATAATCCCTATTATT
CTCAGGAGAAAAGAGATGGGAAAGAGAAGCTACTTTAGCGA
TTTGTGACCATATTTTTTTCAAGAGCAAACTGACAAAGCTT
CTCAGTCATCCTTCACCTCTAGGCAGTGGAGCCTCAAGTGG
TTGCTTTCTGCAGCAGCAGCATCGCTCGTGTGTACCAGGGA
GTTCCCGCATCAGGAAGCTCATGGCTGCCTGCAACTCCAGC
CCATGTACATGAGATCCAGCAGTGTTTGCCTTTTTGGGTTT
CCTCGAGTAGGAAGAAAAGCAGGAAACAGACCCAAGTGGAA
CCTCCAGAGTGAAAAAGCAAAATTGATAAAAATCTTACCAC
TTCCACTTAATGTGAAACTAAAAAAGCAACATCTGCATTAA
CTGGTGGTAGTTGGCAGGTTACTGGCAGTGTTTCCAAGAAG
CCCCACTGGTTCCCTGGCTCATAGCTCTCTCTCTCTCTCTC
CATTTGCCTGCAGATAAGAAACATACCTCAATAACAATGAA
ATAGCACCTGGGCCTTCAGGAAGGAAGGCTGGAGCCTGGGA
TTCCCCATAGTTCCTGAGCCAAGCATGCCAGTAAGCATGAC
GCATGAAAATCACGTGCCAAATCAGTAGATGAGGCCATTAA
ATTGCACTGCCTCATACTGCATGGACTCCGATTTGGGAGTG
CTTACAGACACCGGAGAGGGAAAAGAAGAATGGGACACTGA
CGGGCTCTGTGCTCAATACCAACTCTGCTCATCTTCTATGT
TCTTTCTGACAAGCTGGCGCATAGTGTAGCTACCACTGTTT
CTGGCTGGGACCCTGTCCTGAAATTACCCTTTCTACCACAC
CTAATCTGTTCTTTTCAGTTAGACCTAGTCACTTAGACATG
CTTGGATGACCTTGGCACTCATAGGTTTTCTTGTTCTTGCC
GGAGTCTCCTTGGCTCCAGGACTCCGCTGAGGGCAGGCTGC
CATAGGTAGCATACATTATTAAGTACACATAATTAAAAAGA
GTGAGGCAGGCGGTTCTGAAAGTGTATTGTGTGCTGTATGT
GCTCCAAACTTTGTCTCTGTAGCTCCTTCCATGGGTGTTTT
GTTATCCATATAAAATATGGAACTTACCTCTACTGTAGAAA
AGAAGTTATCGACCAAAAGGACTTAACAGATATCTACAAAA
AACTCATAAAAATGTTTTCAAATACACAGGAACTCTGAGGA
CTTCTACAAATCCCGTTTCCAACGAATTTGTTTTTCAGGTT
ACTATCAGTGTGAGGACAGGAATCATTGAGCAAGAGAAGAG
GAGCTTCTGGGTGTGTCACCAGGGCCAGGTATTTTATGACA
CCCCCTAACCAAGGAAGGAGAGGTGTTTTTGTGGACACCAG
ATGTCTGCTCACTTTTAGGGAACCCACTAAAAACAACACCT
TATAAGAAAGCAAGCAGGGCAAGCGGCAGGGAGCAAGTAAG
TGTTTTCAGCTCTGAGACTTAATGCTGAATTAGCTAAATAG
CAAAGGTTAAGGACGCAGCAAGGGAAGGGCACTGCTGATGG
AAAAAAAAAAAAAAAAAGTAAGTGGGAATTAAAAATATACT
TCAGAATCACCCCACCCCCAACATCCACAAACTCTTTTTTA
CAAGTTCCTTTGACTTACAAAAGCTTTGCAATTTTAAAAGG
GGGGCGCCATGTTCCGTCCAATAGCTGACTGTGAGCATCCA
CGCTCCACAGCTTCAGGGTGACTGTTCTAACTATGTAGATG
GCACACGAGTGTGAAAATGCAGTGTGTGGCATAAAGAACAG
TTCTCACCCGAAACTAATGGAAGCTGCCAGGTTACTATGAC
AACACCATTCAACTCTGGGCATGATTCATGGTAGGCACTAG
GTGTTATTCCCGACGTTCTCATGAAAATTTTATGTCTTATT
AAAGTGTCACAAATAATTACATACATATACATACATACATG
CTTGGGATTTGCTCTCCCCCACAAATACTGTTGTAAGATTT
TTTCCTATGTCTGTGTGCACAATGCTATTGTTTATGATGTG
CAGAAAACCAAACCAAAATCAAAACCAAAAAAACCAAAGCA
AAGCCTCTGGCCAGTTCAGGAACAAGAAGCCAGTAAGACAT
AAAAACATCCAAAGACAGTAAGTAATAACATCACAGTCTAC
AGCAAAGAAGCAGGATAAAAACAAAAATCAAAATGCAAAAT
ATGCAGACATCCCCTAAATTACAATACAATCAAGCTATAAA
ACCTAAAACCAACTTCCCACATAGCCCTTTGTCTTGTGCGT
CCAGCCTTTCATTCTGAGGTAGTGTTTATCTTTTTCTCTGA
CCATGCTGTTCGTTCAAAGCAGGTGGCCTATTGAGCAAGCC
GAATGCTAAATTAACATTTTAATTCATAAAGCACAAGAACC
CCCAGGACTCTCACGATCAAAAAAAGACAAATAAAAGCCTT
AAATCTGATCCTAGCTCAAGAAGTCAAAATCCAGCCGGTCG
GAAACAGAGATCCTCCGTGCATCGCTGGCATTCCTGGGACT
CACACATGGTGCACAGACATACACTCAGGCAAAACACTCAT
CTAGAAGCTGGGGCATACAAAGAAATAGCATTTTCTCTCCG
GTGGCTCACTGACACTTTGCATTCGTTCAAAGATGCTAGGC
CTAGGAGAAATTAAACAATTAGATAATTTTGCTAAGAATTT
CCCCGCTGCCAGGAGAGAAAATGTTCGCAAAAGGAGATCTG
AAGCTTTAAAAAAAAAATCCAAATCTTTCATTTTCCTAATA
GATGCTGTGTCATTACAAAAACACCCTCAAACCACACAGAA
TAAGCTTATGGTATCCTACCAGGTAGTATAGGATATTCCTA
ATATAAGTGTTAGTCTGGGCAGTCATATCTGGGCAGCCTGA
AAAGAACCAGTCCCTACAAAAAAAAAAAAAAAGAAAAAAAA
AATGATAGAGATAAAAAACAACCATAAAACTTTAAACCCAA
CAACCACTGACAGCCTGAGGACGGTGAAATGGCACACTGTG
AAGTAGAGGCAGAAGAATTCATTCAAGTTCAAAGCCAGCCA
CTCATTTCACCATGACTTTCAAAAGTTACTCTTCTGTGCTG
CCAGGCTGATGAGAACCGGCATTCAGCTCTACTGTGTGTCA
AAAGGGTTTGATTGACTTATAATTCCAAGTTCTTGTCCTTC
CATTCTGATTGGTGTAAGGTAGAATCTCAGGATCATATTGA
CATGCCAGGCGATTGTCAGAATAGTTACAAACAGGAGCTCA
GAGGAATGATCTAAAGAGGAAAAGCGAGTTTGGGAAAATAC
TGGACTGTAAATAAAAATTAATTACTGAAAAACAATTCATT
CCACTCTGGGTTCGACTGAGAAACCCTGCCTCAGTGCAAAA
GTTCGGCGGGTCCCGGACCAAGATGGCGACCGCTGCTGCTG
GAAGATGAGCCCAAAAACTGAAAGAGCCAGAGTAGTAGGGA
CTCCAAACTTGTAGTTACTAATATACATGTTAAAACTGTAT
TAAAGGCCCCGAGCGGGGCGACTCAGGAACGGAGTGCGGCT
TTCTCACCATTTTGGAAATGAGGAAACAGAGGCCCAAGCTG
ATTTTTGATGCTTTAGACAAAAAGATTTCCGGATACTGCTT
TACACAGCTACAATGTACTCATATACATAAAATAAATAATC
GGTGTTCTCCTTTCCTGGTAAAGCGATATTTAAGGGGCAGG
TCTGTTTTTCTATTGATGCGAGATCCTGTGGGCAATGGGAA
AAGGACAGCAAAAACAAAACAAAACAAAACAAAAAAAGTAG
AGTTTGAAGTTAATTTTTTTATTTTTAAGCATTAGTCAAAA
TCAAAGCACATCACATGACCACCGATAAGTTCAAGGGGACA
TGCTTCACAACTCTTTAAAAATGAATGTGATGTGTAATATA
TCCCAGGGCACAGTCCAGAGAAGTCCCACAGGGGACCCAAG
GTTAACCACACATTTTGAAAAAATTCCTCAAATAAACACTT
AGACATCCATCTAATGATGGAAAGATACAAAAGAGCAGGTC
CTCCATGAGATCCAACTGTAAGGCATTTTCTCAATTAGTGA
ACTAGGGCTCCCAGAACAGCACAAACAGTCCCTCCGGTGAC
GAATCCCTGACGCTGAAAGAAGAAAGGGTGTCTGAGCACTC
ATCTGGGGATCTCATTGGAGACCTGCAAAAGATCACAGGAT
AACCACCTCTTTCAGAATCCAACCTAAGAATGTCAGGCAGA
GAAAACCAAAAAAAGAAAATAAATAAATATATATATGTATA
ATAATCAGACAAAGAATCTGATGCTTCCAAGTCTCCCCAGA
GCTTGTTATGTTGGTCATGTAACTCGGCCCTGATTTTTGCT
TCTAGTGTAGAGCAGAGACCAACAGCTCTCCAGGAATTCCC
CAAAGGCTCACTGGCCTGCTAAATCTGGCCTTGGTTCTAAG
TCCTTGATCTGGTAATGATTAAACAAGATCTTGAGCTGGAA
TCAATTCCACTATTGGGGTCATTCGAGATGCTGAACAAAAA
AAAAAAAAGAATAAGAGAACAGCTAGCGGTCGCTGTAGCGA
TAAATTACAAATAAGGTATGAAAATGGTTTTCATGTTTACA
GTGGTCAGAACACAGTTTAAAGTTATTTAAAAACAGTTGTT
AGTTTGTCTTTGATAACAAAAAACATCTCTTTAACTGCTTT
AACAGGAAAGGCGCCAGTGAATAAATTGCTGGACATATGCT
GAAAGGAGGGGGAGAAGAAAATGACCTTTGATTTGTGTTCA
ACCCTACATTCAATCTTTTGAGAGATTGATAAAAAGAGGAA
TAAAAAAAATAAGAGAAAAAAAAAAGATTTTGCTGAAAGGA
ATGGCTAAGATCAAAAATTCAGTTGACAGCAGATGCTGGTG
ATCTGAATTTAAGTTAAACAATTTCTGAGAAAGAGAAAAAG
AACACTTCTCCTATTGCTTCAAAGTCTTTAGGTATTGTGAG
TCAAAGGTTCCACACTCATGAACATATGAGCAGCTCGAACC
CTGAGAGCCACAGCAAGACTACCTTTGGTGCTGCTCTAATA
GGTTTATAGTGCAGAAAGAAAGAATTAGCTCCAAAACACTT
GCTGACAGGATTCCTGGGCCAGCAGCATAACCCCACACTCA
AGGCAGGGACTGTAATACTTACTACATGTCTTTTAGAGGTC
CTGTGGACTCTAAACCCCGGAAACCACAAGCCCTTCAAAAC
GGATGAAAAGATTACTTTTCATATAGATATGGAAGAAGATG
ATTTTTATTTAACCAAATTAAGTTTTAAATTAAGGAATAAA
ACCACTTCTATTACTTCTTAATATTATCACAGAGTTGAGGC
AAGATGAAGGCCACAGAGAAAACTGGGAAAGTCATAGAAGT
AAGGTCCACAGAAAGACAGAATTCTGAACTGTTCCTGGGGC
AGATTGGACTAGAAAAGACGATCATCCCATGACATAATAAT
CTGCCACCAGCTGTGATAGCATTAAAGGAGAAAGGTAACTC
ATAAGCCCAAAGTGTCTTTAAAATTTAAAATTTAATTATAC
GTGGTATCTGTTGCTACAACAGTGGATCTACCACATTTCAC
TTATTACAATAATTAATTACAATTGATAGTGATAATAGCTT
AATAAAATAAAATAAAATAAAATAAAACAAAACAAAACAAA
TGTTCAACATTCTCTCTTCCACCTACAGTGCCACTGTGCAT
TTGGGAGCCAGTCATCCTGAATCATTTGCCACTGGTAGAGC
TCAAAAAACTACAAAAACATAAATAATATATTTTCCTTTGG
GTGATTAACATGCCCATCCTATTGATTTATGTTTGAAAGTT
CCACACTGAGACCTAGAAAGATGTCCCTTAATAAAGGACAC
GAGACCAGTACTGCACCAGAACCTGGGCCTGCAGAGGAAGC
ACTCAGGTCATCATGCTTACAAGGCAAGCCCTTTACCTCTT
GTGATCTCACCCTGAGAGGCAGGTTTCTCCAAACCAATTTT
TCTGATACCAGCCTTGGGAAAGGAGATAGTCGATCTCCAGT
GTAAAGTAGACTACAAAGCCATACGTAGCTATTTTAAAAAA
CTCTGTCTACATCTTCTGTAATACCTTTATGATCGACTGGC
CCATGCCCATACCATGGATTACAGAGGAGATTGTATGGGTT
AGAAATCCATGGGCAAGCTTAGTTCTAAGCCAAAGAGATTA
ATTAATAGTCTCCCAACCAAAAAAAGCCCAGGACCAGATGG
GAACATCCTAACAGCGTAGCAACAGGTGCTGCCTGACACTC
ATCTGGGTTCAATTCCCAACAGCCACATGGCAGCTCACTAC
CACAGAGAGAGTGGGGAGGGAGGGAGAGGTGTGGAAGGGAG
ACTCCACAGGCAGTGAGTGAAATCCTAGTGAATTCCCCAAA
ATGGAAAATCTGAAATCTAGAAAGGCTTGGGTTGATCGCCT
TTGCAAAAGTCAACCTTTTAAAGTTCCCGACTCAGCGAAGT
ATAGCAGAAACTATAAATATAAACAGGAAAAGTTACCAAAA
AGAACCCAGAGCATCCATTCACTTCACATGACATTTGCATG
TCCCTGAAGACAGGCATTAAATATGTTTTATTCAGTGCTGG
GCAACAGCCCAGAAATCTTAAGGGAAAAACATTTCAAATAA
CTCCGCAATAGAAACCTCCCAGGTTACTGAGAGAGAATTGG
ATCGGGATGATTTATACAACACTTCCCGGCTTCATGGCATC
GTATCTCAAGAAGAACACAGAGATATGCTTTTAACCTAAGA
AGCTGATTTTTCAGCCCTAGATGACCACTAGAACAAATGCC
ATGCTCCCGACCCACCTACCAACACCCAACTCACTGCCCTA
CCAGTGCTAAAGTTACCGACACATAACGCTAAGGAATGAGT
CTCCCAGAACTGCACCCAAGAAGGCAAATAACGTGCCCGCT
GGATAATAAAAAAAAAAATCAATGAATTACAAAAGGAAATG
AAGGGACCAGACCGGTAGGAAACAAAAATGTCTCCAAACCA
CATTCCAGTCAGTGAAAAAAAAAATTTAGAATCCCTGACCA
AAGCACTGTATATGTTCCTCATGCATATTAACTTAGCTAGC
GTTTCCATTTTTTCTGCTGGACCTCATGGCTTCAGTCCTTT
CAACTATTCCACAAAATAGAAGCAGAAGGTACTCTACCCAA
CTTTGTCCTCAGCTCCTGGGAAACCATATCTCGACTCTTGG
ACGTGCAAATGCTTTACCACAGTGATTACATTTGTAAGGTT
TCCGCAAAACTGAAACTGCGATCGCACCAAACTTAGAAACA
CTAACTACCTTCTATTTTATAATACTACTTCAAACAATGAA
AAACATCAATAGTTTGATATACATATTCTTTTAAATTAAAG
CTAGAGGGCACAGAGACAAAATCCTAATTAACAAAATCAGA
GCACATACTAGCAGCTTGACAACACATCTAAAAGCTCTAGA
CAACAAGTTATATAACTGCCAAGTTAGAAAGTCCCTTGCCC
AGAATAACAGGGGTTATGAGAGCTGCCGTTGCAAAGACAAC
TAGTCATAATGCTGTGTGGGAAATAACCTGTTGTCCTTTAT
CTTCATAGGGAAGGATGGCCAGGTGGCTGGAGACATACCCA
TGTAGATAAGATCTGGACGGAGCAGTGCCTATCTCAGAGAG
AGGTGGGATGATGTAACTACATTATAACATCAGGAATAAAA
CAGGTGGCTGCAGTTTGGTTATTGATTAATTAGGTCTAGTT
TAGCCCTACTTGGTCAGGTTAGGTGGCATCTGCTGATGGCT
CTGAAAAACATATTGCACAAATATCTTGTATCCAAAATACG
AGAAAATTGCAATAGGCCTCATATTTGGGTCACATCGTTAA
TCAGGAAAGCAGTCAAACCTACATATAATCTTTGGAAATGT
ATTTTCATTCCGTTGTAAGAATTTTGTAAATTTCTTTCTTG
TAGCACAGCCATTTCACTCCAATGGCCAAAGTTTGGGTTGC
GTTCAGATCCTAGGTTCTCCACTGAATGGCTCACAGCCACC
ATGAGGTACTGTAAATAGCCACTGCAGAGTACCAGAAGCCA
TTGACGAAGGAGCTAAAACCATTCTGTGGGAAAAAGTCAGT
CCTAAATCAGATAGGGGACTAATATCCAACATATATAAAGA
TCTCACGTATATATACATGGATGTGTATGTGTGTGTGTGTG
AACCACCAAAAAACCAAACAACCCAATGAAAAAGTGGGATA
GTACATTTTTCCTTTTTAAAAAAAAATTAATTTATTTACAC
CAGTATGGAAGTGTAAGCCGAATAAACCCTTTCCTCCCCAA
TTTTCCAGCTCTATGTTTCAAGAAGAAAACAAGGTGCTAAG
GATGCTCTCTCTCTAACTTTAAGAAAACCTTCCCAAACAGC
ATACATGTGTGCATACAAACATGTACTGATTAAGCTAGGAC
GTTTGAGGCCAGCCCAGGATATGAGACTAAGATTTCAAGAC
CCCAAAACCTAGGATACCCAAGATAAAAGATACAATTTCCT
ATCTAAAGAAAAACAGCAACATTTAAAAAAAATGTTAAGTG
CTGCTCTGGGTAGAGAATTCAGAGTTAGGCAGCTAAGCTCA
AAGCCTGTCAGTGTTTAACGAATGAGCTAATATGTGGAGTC
ATACTATCTCACAAATAGTTACATAATGGTAAGAGCTGGGA
TACTCCATGATTCAATTAATACTTATTAGTATAGTAAATAA
GGGGTAGCCCCACTTGTGGGATAGGCACTCCCCCCCATATC
TGTACCTGGTATCTGTCTAGAAACTTGTCCATTTCATCCAG
AAGTGGGGAATAGCTTTACAAGGTACGCCTGGCCTTGAACT
TCTCCAAAATTGACCATATAATGGTCACAAAACAGGCCTCA
ACTCACATATTTATTCATTTATTCATCTTTTGGTATATTAA
GTGTTTCCATAGACGATGCTATTGAGCGAGAGCCTCCTCTG
AGAGCATAGCCCACAGAATCAATGAAACAGGGCTCATAGAA
TTTGTCTGCAGTTTGATGTAATATTGTTTTATTTTTGGCCC
AATATGGAGACAAAGTGTGGAACAGAGACTGAAGGAAAGGC
GACTTTATCAACTACAAGGAAAAGTGTGCTGAAGTCTCTAG
ATCACTAATCTTAAAAAAAAAAAAAAAAAATCCTCCAGGCT
GTCCGGGTAAGAGCAGAGTCAGGGCTCTGTGTAATAAATAC
GACATCCCACGTCATGCCTTAATAACATCAAATTGCTTGTG
AAGGTGAGAGGGGCCCAGAGAGGGAAGGACTCAGAGGGGCA
ATAAAGGCAATCACTTTAAAATCAGTGTGCTGGCTTAGTGT
GCTATTATCCTGATTTGCACACACCATCTCTTTCCAGCTGG
CAATTTGCAAAACACAAGAAAATCAAGAAGAGGGAAGACCA
AAAATGTGATGTTGGGAACCAGATCTAGCATATGGTGTCAG
TTTATGAAAGAGCTTTCAGCAAGTGAGAGCTGAATGGGGGG
CGGAAGTCAGCATCCCACAGAGATGCCGAATAGCTGTGTGG
CAGATTCAGTCCAAAAATGGACACTATTCACACATCCCTGA
TAAAACTCAACAGTGCTCACAAGCCAATAGTTAGAGCATGA
GATTTCTTGTTTTGTCAAAAATTTTAGTTTCATTATTAAGT
CAGAGCACAGGTAGTGTGGAAGCGAAGGGCCCTGCCAGCCA
CACGCGGCCCCGCAAGCCAGACCTACAAGTGTACCTGCCGC
TGCATTGTGGGAAGAAATAGAAGCATCGAAGAAGTCTTGAT
CTCCAGCGCCACCCCCACCCAATAACACTTTTAGATGTCAC
CCTGTGAATTGCCTTCAAGGAACAGCATCATTAGTGAACTT
ATCTTGGTATGGAGATCTTGAGGCACACTGGCTATGGATTC
AGGAATTTCTTTTCTGGTCCAGTCTATTTGGAGTTCTGTAG
TGCATATTGCAAACCTGACCATGATATCATTAAACACACAA
TCTCTGGGCCTTATAGCAGGAGTACTCTGTTCCCTTTTGTG
AGGGGCTTTACTCTTGAGTCATATTCCCTAACTTGTGGCTT
CAAACAGAGCCATCTGGTAGACAAGACCACGGTTTTTCTTG
GGTTGGGCAAAAGGCTCTAAAAAAGGACTCTGGGTTCCATG
CTCATGTCTCATTGGATTAGAAAGAGGAACGTTTGCACCAA
CTCATGCCCCTGTCATTACCAACAGGCCATCACCAGCCAGC
CATCGAGGCTCTTCCTCTCAAATGGCTCAGGTTGACAGAGC
GGATAAAGTTTTTAAGAGATATTTTATTTGTCTCTGTGTGT
TATAAACTCCAGGTGACGCAATGACCTCTTCCTGCTTCTGT
AGATAGGGGAACTAATATTAAATATATATGAAGAACTCAAG
GTCAATTTGATGGGATTTGGAATTGCCATCAAACGAGTCTC
AAAAGAAATTGTGGTACACAAATCCTAGTGCTCAGGAAATA
CCTGCAGGGACTGCAGCTGCAGGGAGCCACCAAGATACTCT
TCTGGGAAGAGAACAGATCTAAACCAGTTTTTTCACTCCCC
TGTGATGAGGAGAGGGACACACGCAAAGAGGAGAGGAGCAG
AGGAAACAGGAAGTCTACTGAAACAAACCACATCGTTGAGT
GCCTTCGGAAGCAGAGCTCGAATAGTCTTCTTGTGGAGATA
TGGAAATGTAAATGAGCTAAATACCTAATAAAAAATGGAAA
ACCAAAACAAAATGAACATCAACAACAGTAATGGCAGCAAA
TCCTCAAAGATACCACAGCCACATCTACCTGTGCACTTAGA
AAACGGGATTGTCTGTCCCTAGATTAGCCAGAAAATGGAGG
CACATGTACTTAAGGAAGAGAAAAGGTAGCTGTAGGTACAG
CCCTATAAGACCTTAAAATAACAATGACTGTGATTTTACCT
AGAACTTAGTTTTCATTTTTATACACTTTTGCATGTGATTA
GAGCCACGTCTTTGTCTAAGACATAAGGAATAAACAACATT
TTGTAGACCTTAATCTTAAAAATCCAAAGTCCTTTCCTCCT
CTAAATAAACAGAATAAAGAATATTAAAACTGCAAGGGGAA
TTTGGCTCCATGAAATTTTAATGAAAACTGGGAATTCCTTT
AAGCAAATAGTCAAATCAATAAAGAAAATGCTACAAATCGA
ATGGAAGAGCTAGAGAAAATACCCAAGGAGCTGAGGGGATC
CAAATTTGAGCCAAACTTAAAGGTAAAGTGGAATTTGAAAA
AGGGTACAGCCATGTCACCTAATGACTTCGGTTTTCTGATG
AGGAATAATACCTGAGACTGACCTCTGGCCTACACACACAC
TTCATCCCACCCCATTCTCAAAAAAAAAAAAAAAAAAAAAA
AGGGATTAAATGTGACTGTCAATCCAAAGGGATTTTCAGGA
TTAAAACATAAGCTCCAACTATTTATTGTTTACAAGACACA
TTGATCATCTAAACAGTCCCATATCACCTAAAGAAATAGAA
TTTTTAATTAAAAAAAATGTAAATCTTGCCATTCATGATGG
AGAACAAGTCACAGCTTCACAGCTTCCTGTTCCATTGCCCA
GGTCCAAGTGAAATACTGTAAAAAGAAATGGGGGGGGGACA
GCATCTCTCACTGATCTGGAACTCACCAATTCAGCTAGGCT
TGGCCAAAGGATCCCAACAGAAGGAACCTGATAAAAATGAA
ATATAGAAAAGTATGTGTATACAATATGTAATCTTTCTTGT
GTGTTCCCCTGTACTGGGGCATACAAAATTTGCATGTCCAA
AGTTTATTTGAGGGAATGGGAAGGGTAGTTGAGAAGGGAGT
TGACCCTGCTGGAACTCCCAAAGATCCTTTGCCTTCCACCC
AGAAGCAGAAGGAAGATGGAAAATTGGCAAGCAAAGACTTT
GTGGTTCCTCAGAAAATTGGACATAGTACTACAAGAGGATC
AAGCAAGAAATTAAACTTGAAGGAAACCTAAAAGAAGATAG
AATGTAGCTCAGTGGATCTAAACCTCTTCCAGGCAAGGTAG
GGACCTGTTGATGTGCAATTAATTTTGTTCACAATGGGACA
AGGATGATGTGGATCATTACACAGCGTGAGAGCTAAACCTA
AACAGATTTTGTTTCTTATGATTTTTAAAATAAGGTTTATT
CAGTGGAAGGTCACATATGCAGGGATGTATAATCAGCACAA
TGTATCTCTCATTTGTCAATACCACCAAGGGTGTACCTTCC
GCTTGACCAAGCTGTAAACCAGCTGGGCTCAGGACTGCTTG
GCACACTCTCATCTGTGCAGACTACTTTTCGTTGGAGTCCC
TTGCATCCCCATGAAACTTGAGGTTTGGGCAGTTGTGAGCC
AGAAATGGAGAAAACAAGCGAGAGGATTTTGTTGTTGTTGT
AATCTGATCAAAAGAATGAGATTCCAACAGAAGGACAACCT
ACCCTTCTTAAAAAAAAAAGAGGGAACACAAACAGACACAA
AGAGTTTGCTAGCCACTGGGAGGTTTAGAAGTACCCAACCA
CTTCTGGTGTGTCTGAAGACAGCTACAGTGTACTTACATGT
ACCACCAGGGCATCAAGCCGAGGTAGACTAGGGGAAGTAAA
AATTTTCATAAGGATGGCAGATAATAACTATTTATCTGCGC
CGTTTTCTTTATTTATTAAGAAACTACACACACTGGTTAAA
GACACTCAGCTCCCACCGAGATAATTCTAAAGCCCCGTGGT
TATTTCCAGGTTGATCATTGATTAACTTAGGAAAGAGTTAT
GACAAATATGGGGGCTTCCCATATTGGTCTTGTCAGATACA
AGGATAGCAAAACTCTTCTCAAGGACAAAAGAACCTCTGGT
AAACCCGACTTCTGACTTCTACGAATGGCTCAGCAGTTACA
TCCTTATTTCCTTCAAAACCATAGAAGCAAAAAGTCTTAGC
ACTGTGAATTGCATACGCCTACTAAAGAGAGGTTTTCATTC
ACTTAAATCTTTAGGGCTACAATCCTCCAATAGGAATAACA
CACAGAGAAACCCTGTCTCGAAAATAATAATAATAATAATA
TTTTTGTGTCATAGCACATCAACATAGTACAGGGTCTAAGG
AACTTTTTTTTTCAAAGAAAAAAACAAGGCCAAAGATATAA
ACCATTCTATTCCTTCACAAAGGGAAGATGTTGGTGAACTC
AAGATACTGTGAATCCCAGGACTATGGAACAGATGTCCACC
ATGTGGGTGTGTATATGTGTATGTGGGTGCCCTTGGAGGTG
GAACTGGTATCGATGGATACATGTACATATTGTAATTTCCC
GATATCCTCCAGATATATCCATTTGCCCAAGAATTTCATAA
CTGGGAAAGAAGCATCAAGCATATGCCAGGGAGGACGTGCC
ATAGCAGCCTCTGTAACAAGAAAGAGCAGAATCTCTCTCAG
AAAAATAGCCAATGCCCTTAATTGCTGAACCATTTCTCCAG
AGTTCACCTAGCAGGGTTTCAGGTCCCCTGGGCATGAATTC
GGTTCAGCCAAGACATTGGAATCCAGAGCTCTGGGTCCAGA
GAAACAAATAGATGCCCGAAAGAAGCTAAGTAAAATGGTGG
CCAAACTAAACAGGCTTCAAAGGGGACGCTTGTTTGTGCTT
GGTGGTTGAGGATGCTGTCCAAAAATCTTCAAGAAGATCAG
CACTGTGTAACGGCCATCTGAGTGTGAGCATCATAGGAGCT
TGGTCCTAAGGATCAAATGCAGCCTCAGGATTGCTAGCAAG
TAGAATACTATTTAAGTTTTATAGGTAAGAGATTTCAGTAG
AAATAGTGACTTAACATGTCAGTAGTATTTTTTTAATTGAC
GAAGTGTTTTCTGAGAGCACAGTGGCTGCGTTCCAGATATA
GCCAACCCTGTTATTAAACTAAAAATAGAAGAGGGAAGCAA
TGTCTGGGAGAAATCAATCAAGTGAGGTATAAAATTGACTC
GTGGCCTGGGGCCCCCAACCATACCTACCCTTCTCCTGTAT
AAGTCCCCGCCTTTGGGCTGAGCCACCGAGCTTTTCTCAGA
TATCTGAATTCTCAGGTACTACCTAGCGATCTCCTAGCCTG
TCTGCTACTCCCCCTGTGAGACTCCCCGCGGCTCCTCTTTC
TGACTCTGGAAGGTGTTATAATACGGTGATCTAAGTGAGTG
ATCATTTTCAGCACGTGGAGATGGCCAATCTCCACAGTAGC
CATATGGGCTTAGGGATTTCAGTACTTCATCCCACGGCCTC
CCCTCTCTGAGCCTCTAACGACCTCACCTGACTTTGCTTGC
AAATAGTTCCATCCATAGATAACTTGGTCAACCCAGGAGTA
AAAAGAAACTCCTGTGATCCAAATCTAGCTGTCAAGAGCTG
ACAGCAACAACAACAAAAACAAGTAATAAGAAATTACCTCA
AACAAATGGACCTGACAGATATCTAAAGAACATTTTATCCT
TGAGAAGCACGTAAAAAAAAATGTTCAACATCCTTAGTCAT
TGTTGATATTGTCAGATTGTAGAGCAAGACACCCACTAGGC
CCTGGTGCCTTCAAGAGGTGAGAGGAGACTTTGGGGTTCCC
ATTCTCCTTTGAATGGAAACAAACAAACATGGCCTGTGACC
GCAAGAACAATGACTTCCCCAGCAGTGGCAGTTGGACTAGC
TTTTAAAAAGTGGTCTCTGCATATGTTATAAAGTCTTCGGG
ACATGTGAATGAAGCATGTGACTAGATGGGGTGTAAATGAA
TAGAAAAACTTTACTGAGACAATTATTATAAAAACTTTGGC
TCCCTATGAGCTGTGCAAGCAATTATGGAGATGTGTTCTTT
CTGAGGGGCAAGCCAGGTGCATTCACCATGGAGGCAGCTCA
ATATGTGGAGTCAAGAGAACAACTTTGAGTACCATTCCTTA
AGGAGAAACAGGGCAAAGCCAGGTAGACAGAGCCCTGCTGC
GAGCCCAGGATATCACCGGCAAGATGCCAACCTCGCACTGA
AACTCATGCCCCTGCCATATAAGCCTCATTTATCAACTACA
AGAGAGAGAGAGAGACAGAGAGAGTAGCACCATGGCAAAGA
CCAAAAAAATAAAAAATTAAAAAAAAAAATCATGAATCAGG
AAACACAGAAGCCACCTATAAAAGTTTAGTTTGCCTTATGG
AACAGCTTACAGCAAATCCAATTTATTTTCCATTATAAGTA
GTGGGGTTTGCTTATTTTACATACAACTATACACACACACA
TGTCCAACTTTAACGTACCCAATATAAAACCATAAACATAT
CCCACAGCCCCAGGTGAATGACTCACAGTTGTTTCCTGTTT
GATCCTGCCTTTAAAAAAAAAAAAAAAAAGATTTGGGCTGG
GTACCGCTGGGCACCCAGCAAATGGCCGACGAGAAGGAGAG
CATTCGCAATGAGGTGGCCAATCGGCGGGAGAAAATCTATG
AGAAAGAAAGAAGGAAAGAAAGGAAGGAAGGAAGGAAGAAA
TATCCTGGCCTCACCTCCTCATTACTCCTCTCCTCTGAGGC
GTAGTCCTTGAGAGGCAGAAATCCACAGTGATTTGCTTGTG
AAGAAATATTATGCCTAGAAATTGAAATAATCCCTGTGCCC
TCATGGTTGATCTTATATGTAAGATAGAATTAGATGGTCCA
CTGATGTGACAAAGTCCTCTAGTTTCAATATCCACTAGCAA
GGTTAGCGAGGCTCTTCTACAGCAATAGTTAAAATAATGTA
TCAAACCATTTTTTAAAAAGAAAATCTTTATTCTCTTTTTA
TACCCCTTTCTCTAGGTCCCAAATAAGCTTTCTTTTACTTG
ATGCAGGCATCATTTGGTGTAAAAAGATGTACAGTAGAGGC
GTAATACAAATGTGTTTCAGATTTGTCCCTGAGAGTTCTGC
TCGCTCACGTGTGCCCTACTAACTTGTTAAATGTCACCATT
TCTCTTGTCTCCTTAGTGAGAATGGAAACTGGGTTATTTAC
GAGCAATTTTTCTTATGAACATTGAAGCAGAAATAATCAAT
AACCTGTGCTCATCAATGATATTTCATTTTAAAAACATAAG
AACCCTTTGACAATAATCAGAACACAAGAGTAATGGTACCA
AGTGGGCAGAGGACACAAGTAGAGGATGATGCATGTCAGCA
TTATAGAATTGCCCATTAACAGCTATATTTTAAATATTGCT
GTGATTCGGTACCTAAGAGCAATTGTTTTTGCATAAGATGT
GGTTTTTAAGAAGAATACGCATTTTACACATGAATGCACAT
CTCATCACTGCCACAATCTTACAGGCATTGTAGATATTTGT
AGTAGACAGGAGCCAGAGTTAACGAGATGTTCTCCAGGCCG
GACACTTGGACAAGGACAAAAGCCATCGTGAAATGAGTGTT
ATTGCTGATACATGTCCACAAATATACATACCTGAAAACTA
ACAGATTTTTTTAACCTGTCAGTGCAATTGATATTTCTATT
GTAAGAAAAGCAAGCTCAGAAATACCAGGCCAGTGGTTCCC
GGCAGAGCCGGGGCTGACAGATGTATTGGACGGCTGAGCTG
TGGGATTAAAGGTGTGCGCCACCACACCCGGCCCATTTTTC
GGACCTTGTGACAAGACAAGAAAAGATAAAACAAAACAGCA
TTCCTCAGAAAATTGGACACAGTACTACCGGAGATTGCCAC
TTCTAATTGGTTGATTTCAGATCCAAGTTTGATTATTTCAT
TATGATAGGTGAAAAATAAAACACTTTCTAAGTTTTATTTT
GAAGGAGTGTTTATTACATCAGGTGCAGAAGTACAGAAGTC
ATTAATGAACCTTCCAAACTATAACCCAGACCTAATTAATG
CCATTGGGGGACGGAGGAGGAGGAGAGAGCTGGTCTCTTAT
AGCATCCCCCTTTCCGAAAAAAGGTACATAGGCAAATGAAT
CAGAGACAGACAGGTAGATCAATGGAATAGAACTGAAGACC
AAGGCAAAAAGCGGCTGGCGAAAGCCAGCTTGCTGCTTGGC
TGGCTCAGAGTCAAACAAAGAATTCTTTCCTGAGAAATTCA
CACTTTTCTCAAATTATGCCATCCTTCAATGTTCTCAAATA
CTTGAAAAGAAAATGGGAAAATGTAAGTTTTCATATTATCT
AAAGAGAAAGCATGTTGTACAGCACCCGAGGGAGGAACAAT
TGGAATGTGAGGACCAGTCCAAGATGTCCTCTGACCTCTAC
ACTCTGTTTAATATGGTAATAAACACAGATGTTACATCTCT
GAAGATCTGGGGAAAGCTTTAGGAAAACTCCTTTAACCAAA
TTCTGGGTAAATTAAGAAAAACAAAAACAAAAAACCTCTGA
AAGGACCACACAGACAAAAAAAAATATGTTAATGTTAGTTC
GTCTGGTGTCTGAGGTTCTCAGACTCTTCATGCTTGCTGGG
TTTCTTTCACCTAAAAAAAGAAGGGGGAAAAAAAAAACAAA
TAAAATGGCCTTACTTATAAATGTAGCTTTTATTTCCCAGA
GTCAAGACTATGGAGTAAAAATCCATTTGACCTAGTCTATC
GAGGCTTTGTGCACCCACATAAGGTAACTCCATTTATACTC
TTTTCTGCAACTTGAGCTCTATGGCTGCAGGAGAGAAGATT
ACTGCCATTAAGCTAAGGACAATGGCTACTGAGCTAATCCA
CAAACAAACAAACAAAATAAATAAATAATAAATATGCAAAT
GTCTAATGCAACATATTGTTATGTATAACTCTGCTAATAAA
TCAAATACAAAGGCTGGACCACTGCGGCAGCACACCTCTGT
CTGGTTTCTAGAAGATGGTCATTTCTGCTACATCCTTGCAC
TTTGTGATGACATCAAAATAAAACAAGGAAAGCAGTCACTA
ATCAAGCAGATGAGGAAGTAAAGGAATGGGATACCTGGTCT
TTTGAGGCTCCTCCCCGTCCATAGAGACCCATCGTTCAGCA
CATTTCTTTCAGTCCGTTTCATGTGCAGCAGAAGAGAAGGA
TTCCCCTGTCTGCATAAGAGAGTATCATTCATAGTGTCAGG
TAATACAGTAGACGCTTCTTACACACACACACACACACACA
ATAGTTGAGAATATGTTCTTATCAGCACTGTCAAATATAAA
GAAACGCCCTTTGCCTAGCGAAGAGATGATGAGCTCACTGT
AGCCCAGGAGTTCCGGGCAGAAAGTCATGTGTGTGGAAGAC
TTGTTGGTGGTGGTCTTCTTATATCAGCCAGGCACAGAGCA
TAATTCTCGTGAGTTAAATTACATCTCCATTAGCTTTCATT
TGTGGAAAGGTCTGGTGGGCATTCCTAATGGTTGATGTGGA
TGATCACATTGGAAGAGTGGAATGAAATCCAAGCCAGTTGC
CTGTCAAACGCGTCAGTGCCATTAATTACTACAAATTAATG
CTTAACACCCACCCTCCTCCATGGGTGATACCATCAGCCCT
TGGCTGGTCCTACTTTACTAATTCTGTCACCAAAGACATTT
CACTTTTTCAGCCTCCCTAGACATATTTATGTTCCAGAACC
AAGATAAGTTGAGCATCTGCAGCAATCTGCTATACCCACTG
AATGTAAAACCGATAAAAACAAATCCTTAAAAAAAAAAAAA
GGAGGAGGTCCAAATACCAGATAACTGTACACCTTCCCCGA
ATGTATAAACAGCACCACCCAAGATACAAAGATTGCTAAGA
AGTATCCTAAGGAAGCAGAGACCATAATTACCTCAGATTCA
TCCTTGAGAAAATCAACAAGACAGATAAACCCTTAGCTAGA
CCTAGAACCTGAAGTCAATGATTAGTACTCATTTACAAAGG
AGTTCTGAGCCCCATTTTTTACACATTTTTTATTCTCACTT
TTGCGAAAAGCCCTGGGTTCAAACCTCAGCAATGCAAACAC
ATAAGGTGACAGATTTTTCTATATAATTACATATCACACTT
CTAATACCAGAGATTGTCAGATGGTGAAAGGCAAATGCAAG
TATCTCCTCTGAAGAAACAGACTTAGAGAAGGAAGCAGTTC
TCTGGGACTCCTTCATTACAAAAGCTATAAAGATTTTAATT
ACCCTGTCTCAAAGAAAACCAGTAATAAGGGGCTGGAGAGA
GGTAAAGTGACACAAAGTTCAAGTAAAGTCACACAGTGTCC
TCCCCCATGCCCTCCCCCCCATTGCCCCCCCTACTCCCACT
AACACTGCTAAAGAGTTAGAAGTCCTTAAAGAATTACAGGA
CTCCAGCTGCCATTCCAGACAAGACCCGTAACTCCTGGGTC
CATCTGAAGAAGAAATGACTAACGGGTGCCAAAACGTAACA
CTTAGCAGGTGAAAGCACTTACTGCCAGGCTTGGCGGAAGG
AACATAAGACAAACAAAAATAATGCCCGGTGTGGTGGCACA
CAGAATGTAAACTGAATAAAATAAATAAATTATTGAAAAGA
CCCCAAAAAATAAAAAAAAAAAAAAGGAAACCTAACCAGTC
TAGCTCTCTGAAGCTACATGAGGCGTGAGAAAAGAAAGGGT
CCAAGCCACAAGCGTGTCCTAATTTCCATTGATCCATGGGG
CGTTTTCCTGATGTACTCTCATGTACGTCCTCGCACGCACG
CTCACATCTTTACCTTTAGCACTGCCATTTAATCTTGTGCA
AACAGAACTTATATTATAGCATACTCATCTTCCCTTATGGT
GATCAGTTGATTTCCACAGCAACAAAGATGGCCATTCTGAA
ATGAGCACTCTCCACTGCCCATTCCGCTTCTCTACTTTTCG
CTCTCAACCTATGCAGACAGAGAAAAGGTGTTATTCCAACC
CTTTCATACTGCTCTGTTGTAACCGTTTTATCTTCAGTTTC
CCTTGATTGAGAGGTCAGTTATGCACTACTCTGTGAGTGTA
AAAATAAAATAAAACAAAATAAAACTATTGTTAAAAAGAAA
GCAGGGGACATGAGGAAAGCAGGTCTAGTAGAGCCTCTATG
TTTCTTCTCTTTTATTAGACAAACCAGATGAGTTTCCTGGG
TTATAAACAGCTTTTCTGAAAACAGAGGCATATTGCAATTA
GCCCATCAGTGGGTCAACTAAACAAGACTTGGGACTAGAGC
GAACCTGTAAGCCAGCCCCAATTAAATGTTGTTCTTATAAG
TAGGTCAGAGCACAACTTGCAGGAGTCAGTTGGCTTGTCTC
AACAGCCACAAGTAGTTAAGATTTTCACAAGTTAAGATAAT
ATGTTATCTGGCTCAAAGTTAACAAGCTCAGCACTCTTGAA
TGGAGTGCTCTGGACTGCCCACCACTTGGCTTTTCAGAAAT
AATGCAGGCCATGCTGAGTAAGTTAATTACTCTGCCACTAA
GGAAGGAAGCAGGCAGAAGAATGAGGGGGGGGGGGAAATAG
ATAAAGAAGTGTACACATGCATACACACATGTATGCACACA
TTAGCAAATAACAATTTTCTAGATAACCCTGCTTGGCTTGA
GAAATCCCGGGGAGGAGCCGAGGGAAGGCAGCCCCCGCATT
TTGAACCCAGGGCCTGGCCTATGTTAAGCAAGTGTTCTACC
TCACACTGGGAAAGTAGTTGAGGACTAAATGAGGTTATGGA
AAAGCCACAACTGCCAGCTCAGGTGGAAAAATGTTGAAGTG
GTCTGTGTGATTTTTAAGGCATAGTTGGCCTCAGAATCATT
CCAAGAGGAGTAGATGGCAGAAAGTAATCAAACTCAGGGCT
CTTCTTTTTATATAGTCTTGATTCTTACTTAAGTAATAATG
TGGATGCACTTGTGTCATCCAGGTACTTTAAGAACCAGTTA
AGATGCATGCCTGGTACCTGAAGAAACCATAGGAATGCAAA
CTATTCTCAACAATAAAAGTACCTCTGATGGAATCACCATG
ATACAGCGACTCCTGGAGGCAAACCAAACAAACCCAGAGTG
GTATAATTTATATTTCCAGCAGAAATAGGAACTCCATCAAG
AATTGGATAGGGAGAAGCCGATGTAGCTGATTCTAGCAAGA
GTATATAACTTTTTTCTTCAAGGCAGCAGGTGTCTGCCTAA
AACGGGTGGACGTCCACCCGAATGATTAGAATCCCTCTCCA
GAGCAATTTAGGGATGAGTGACCGACCGGGAAATTCTTCTC
CCCAGGCCGGGCCCGCTTAAATCTGGCAGCTCTCATAGGTC
AGGGACATAATCACGTTTCGAGGCAAATTTTGAATATATTT
AAAAAAAATGATGGAAATTGAGGTACCACCAGTGTCAGTAT
GCAAAGGGGTTGAGAAAAAGATGTACCAAGAAATCCAAGGG
AATACATGGGGTTATGTGCCACCGGTCATAATATCTAGGGT
CATAAATATATGGTTTACTGATATGGCAGCAAATTCCGAGA
CAATGGAGACAAACGGCATCACCGATTGGCAGTTATTGATG
TTTCCAGTCCATTATTTTCTATCTAGCGTCGTGTGCATGTC
AAATAATGGACTGGAAATGTAGAGAAAAATCATAACTAGTG
TATACAAATGAACAAGTTCAAGTTGTCAATTGATACCTCGA
AATATTTGAGGCCTTTGATGAGGTACTTTCAAGTTATTGTG
GATATTGTAAGTGGTGTGAAAGGTAACACCATTGTCCCTGC
ATCTAAAAGATAGGCTAAGGATGCAACAACACGTACCTTTA
GGACGAGGAATAGAATGAGGAGCTGGCGGAAAAATCTAAAC
AGAGTTGATAATACAGTGCAATCGAATACATACTTCATGTG
CTTCTGGAGTATAGCCAATGAGGTAGTAAGATATTGATGTC
TAATCCAAGCTGAAAAGAACATGTAATATGTTAATTTGTTG
CTCCATTGTTTTTGGTGTTGATATAGTACTATATGTAGCCT
TGGGTGTAACATCATAAATCAGGTGTCAAAAACTGGATGTT
TGATAAGATATTGGAGAAAGAAAAGGAGGAATACAAGACAC
GAACTAATTGTACTTTTATCATGTACCTCCTGTAGAAAATC
TATGATGGGGCTACAGGTCAAATTAACAAGTTGTGTCGTCG
CTGGCATGTTACATGGAACCAGGTACCTGCAATTACCACTG
GGAGGAGGCGATGATGGCGCATCGGGCAGCTGCGAGCGTGG
TGGGATCACCTTCACTTGGGAGGCAGCAGCGTCTGAGTGTG
GCTGCAAGCCACCAACTAGGACGTACTAGAAATCTAGAATG
TAGACTATTCATTATTTATCATGCACTAATCACTTAGGTAT
CCGTGCGGTGCCGACACGTTAGGCGTTGGGATGGTCCATGG
ATAAAAACTGCTTCGAATCGAGTTAGGGTGGTAATTCGTCC
CACCTGGATGCGGCGGAAGCAGACGACGGTGGCACCCCCTA
CGGTGGTGGAGGGCTTTGCCAGGCGGCGGCTGCATGCCGCA
CCCCCTCACATGGATTAACAAGGCACCATCTTTGCAAAGCC
CTTATTTGCTTGGCCTTTCTACCCAACGAGCCAAAGCTGCT
GTACTAGAATCCAATTTTGTAGGTAACAATAGGGCAGTACC
CAAAGGTATGCAGGCTAGTAAGGTACTAGTACAAGCATCAA
TGATCTGATCTCTTCAAAGGAGTCAACTCTTAATTTTGGTT
CCGTTTTAAGAGGTAGGAGTAGGTAGCAGAGTAGCAGTGAT
TTACAAGTGAAATTTTAATGACCCACTTGTTAAATAAAACA
TTCATTGACAACTGCTGAAGAGGTACCAGCGAAAAACATCA
GTATTATTAAAATATATAAGAGGCGATATGAAGGGTATAAT
GATAGTGGAAAATCTTATTCAGGCACTTATTAATTGGAGGC
AACTAAACAGGATTTTTGCCAAGTACCATCTCGTCATTCTA
GAGCTCCGCCTAGCCATCCGAGGCAGTCGCGGTGGTGGAAG
ATGGCAGTGCCATCGCAGCGAGCGGACGCCCTTTGGCGCTG
CCCCAGCAACATGGGGCTCGATATACTTCCCCAATCATTAA
TAACTTCAAACGACATTTTGAAGCAGTAAATGATTTCAGCT
TGATAATATTAAAAAAAATCAATGGACAATTTGTAAAATTT
CTAGCAATAGCATCGACTCCAGTGAGCATGTTAACATCGAG
GAAGATTACCTTTGCTAGCGAGGAAAAAACTATGTCTTCTA
TGTCCTCGTTCAACTGGTGTACGAAATTTTGTGGGACCCAA
ACTTGTAGACATGTGCGTCGATGCAATTGCGATAAATGCAA
CCTCTGTCCTATAAAAACCAACCTAGTACTGAATGTGATAT
AAAATATAAGTTACCGATGGAGGCAGTATTGGTTTCTTTCT
GTTCCTTTTAGGGCAAGACGATGTGTCGCCTGGGCGACACC
ATCCTGTTACTTGTCTCAAGAGGCACCGGAGCTCCGCCCTT
ATTTGTGGTTAGCGTTGAAAAAATAGTAATTATACGTTTGC
GCTCACGTACTTGCAGTTTGAGTTAAGAGCAGGCATAAACC
CAGACATCTGGAGGGTGACCAGGCCACACATAGGTTCAAAC
TAATATATGCACTTATTTTGATCGATCTTCCAGATAAAACA
TGGATATTATGAATTTCTCCAGGTACTAGTTTACTTAACAT
GCTCGAGCTCTTCCTTTGTGATGTACCTGCAAGAGGGATGG
AATCCGATTTCATCCTTATGAGGGAGTAGTAGTTGTTTGGT
CAATATTGATTCCAACTACCATGTACCATCAGCTTACAGCC
ACATCTACCATTCTAAAATTAGGTACTCCATTGTTTCGTGT
AGCGGTCTTCACGAAAACCGAGAAAAATATTAACCCCGGTT
TGCTTAAAATACTGTGAGTGATAAAACAACTTAAAAAATAA
GTCACTCGATCGACCGGGCTAGGTAGTAGTTGTAGTAGCAC
CTATGGCGGCAAGAGGGGTCACCCAACAGTATAGGCTAGTG
TTATAGAATGCCACGTGGCGACCTAAGAGCATTTGTAGAAG
ATATATATATATATATATATATTATATATATAATATATATA
GATGAAGATGATTTCCAAACATATAGTACTACAGATAAGTG
CGCTGCTTTCCGGAAGACGCATATACCATCGGGAGTGGTGT
TACGCACGTGTCTCAAAAGGATAGGTTTACATGACAAGGCT
TCAGGACCAAATCTATGTCGACATAGCAAACATGATAACAT
GGTTTAGGGGTGAACTACAGACTCAGCGACAAATTGAGGGA
TAATAGCAGGCGCCCTTGGGAATCGGCGGCGCTCCCTTAAT
ATACCAGATGGGGGGCGAGCAGATGGCGGCCGCGCAGATGG
AAAAAGATCTTTACTTTAAGAGGCATTTTTAACTTCCAAAT
TTGTTTTTGGGCGGGGCTGCATCGATTAAGTTCATCTTCGG
GGCCAAGAACACGAGGAACAACCCAAGAACTGCACCCATCT
CCCTACACGATACATTGACGACCCAGTCTTGTCCGAGTAGG
GGTCGTGCCCGGGAGCCGCGAGGCGACACCAAGCGGCCCAG
CGTCGTCGGCGAACGAGCGCACCGACCGGCTGGCACACGAC
AAGACAAACAAGACGCCGAAACCGGACGGCGCGATCAAGAC
CACGAAGCGAGTTGACACCCACCGATCAACCCTTCCATGGA
GCGCTTGTAAGTTCCTTGGAAGTTGGCAACGAACTGCTGGC
GGAAAATGAAGGGAGCTACGACCCAACAGAAAATCCGTTTG
AAAACGGACGGCCGAGATTGACCGGTCCACGACCGGCTCAC
GAAGGGCAAGAATCCGAAAGAGATAGCAGAATACAAGAAGG
CTTAGACTGTGTTCTTTTGGAGGGGTTGGGAATCTTCCCCT
GGTTTTTACGAGTAATTTGCATATAAATAGTCCTACACTCC
TAATTTCAATTCCGAATTTTAGCTAATTTTAAATTGTATTC
AAATTAGAAAAAACTAAAAGAGAGTTCAAGTAGAAATAAAA
TCACAATGACAATAAAGAGTAGGCAGCAAATGGGCTATAGA
TTAGAAATTTATATGTAAATATGTAACAAATTGCGTCAATT
ATCCCACGACGCCTTTATATACCTGGCGATGTGATGTCTCC
AAAGCCGATACAGGTTTGCCATATGCCGACGAGAGGGGTCC
CGCTCGCGACGCAATGCTTGAATTCGGAATTAGGATAGCAT
TGTGAAAACCATGTTAACCGAAGTAGTTACAACACTTTTCC
GTCAAGTTTGTTTTGGAAAGATATAGTAGATTGGATTGGTT
AGATCTGTTTGGAAAAACGGAATCAGCATATATTCAGCATT
CCCACATGGGTCTCACGCTGACTCGGCAGCCACGTAGGACT
ACTATTACAGAATCGGAACAACCCAGCAGGGGCAACCGACG
GTTCTATCGTTCGGCTCACTATGCACCAGAAGATGTGGAAA
CAAGAGAAGGATGGTTAACAACCCAGTATTTCCAGGTGGCA
CCCGCTGACAGGTGGGGCCCACCTGTCGGAGTCGTCGTCTT
CAACCTGCCAAGAGGGAGCAAGGCAGCAAGCCCGTGGTGTG
CCCAGCTTATGAACATGATGATGCAGCAACTCCAGAACCAG
CCAAGATCGAGTGGGGAGCAACTCAAGATGATGAAGACGAG
GCACGGCAGCGGTTCACGGGAACGGACGGCCGAGATCGATC
AGCCGCCGAGCCGCCGCCGGAGGTGACGTCGCCGCTGACGT
CCCGATGTTTCCTTCGCGTCACCGGTCGCCGTGGGCCTTCG
GTGAGTACCAGCCTTGATCGAATCAATAGTGGATCTACTCC
ACAAGAGCTCCGTGATTCTTATATAGCTGCGACGCAATCGA
AAAAAATTTTGAATAAGACGAGTGGTCAAACGTTGCAAACA
GTGTTGGGCACTATTTTTCTAGGTCCCACCTACTCCTAGTG
CTTCACCCCCTTCCTCGTCGATGTAACAAGCGTACGGGTCA
TCGTTTAGTACGAGAGCCCGAGATAGTAAGACCTTAACTGA
TTCGAAGCTAACTGGAGACGAGGTGGCGGACAGGTTCTCTT
TGTCTGAAATGGACTTCTTTACCGAGTATGGTGAGGGGAAC
TGCAGATACCGTTCCTCACCACCCACTAGCTGCACTGACCT
ACTGCAGAACACAACTCAATATGCATCAGTATCGGCCGATT
GCCACCTCCACAAACTTTTTATTCAGCATTACATGTCTGTA
TATGCTTTCCATACATGGGTATGTACTTATTTTTTTTAAAC
CATTATGCGCATTGAAAACGAGGGATTAGCAATTGGGAAAA
GAACACGTGCTGTCAATACGAGCTAATTTTGATCATTAAAA
TCCCATGGATTTGCCGGTCGATATAACACCAGCGACCTGTT
TACAAAGCCAATGAAAGCCGATCGATTTTCGCGGTTTTTCG
TCGACAAGTTTTGTACTAGTACCGAATTTTAATTTTGACCA
GGGGGGGGGCAAAAAAGTTGAGGCGAAAATTCAGTTCACCC
ACATTGTTCAACTATTATTCAAGTGGCAGTAGCAGTACTCC
CTGAAGTGCTGAACTTCTTGAGCGATTAGATCACACATTTT
TTCCCATGCACCCTACAGGAACCCAGCAGAGAGCCCCATAT
AAGGTTTATTCCTTCACGGCAGAGAATAGATCAAAGAGCCA
TACCTCAGGTCTTTGGCGCAAGGCATTAACAAACTGGTACA
CCGTGGGACTATGCTGATGCATTTGGCATCAAGTGCCAATG
TGGCTCTATTTTTCTTTTTGAGGCAATATTGGATCTAGCTA
ACCCCCTGCCGGCCAGCTGCAAAAAAAAAAAAAGGAGCAGT
TAGGTGCGTCTCCTTTTGCTACCTACTACCGTCTAAATCCA
TTCTTCACCGCTTGCCGGTAACCGGTCGATCCCAAATGATG
CGAGAATGCAATGCATTCTAACCGACCTAGAAGGGGCCGAT
CCCTTCTATTTTTAAAAGCGAACGAATTTTAAAACCAACTT
GCTCTTCTGTTGGATCTTCGAGTGCGCCCCGTGTCGTTGTT
GGTGTGTTAAATCTTTGACAAGGCATATGCGAGATTGTGAG
TCATTTTGTGAGAGAGCTCCACCTAACTCCGCTCCTATTCT
CCAGATCATCACCTTCACTGAGGTACTCCTCTTCTGATGAA
CCACCTCCACCATGACGTCCACCGAGCGCCGCCCCTCCTCG
GATGTGGCAGTCTTGCAGAGACCGCCCATTATGGACAGCCA
CGAGAGCTGTGGAGAATCGGATGTAACATTTTCTGTAGATG
GAGAGAGACAAAAACGAGGGATGCAACACGAGGACTTCCCA
ATATCATTTGCCTGATTCCGAGCCCGTATGAGAAAGTTACG
GACTCGGAATCAGGCAAATGATGTATCCACGGACATCTACA
CGGGTGTCATTTCTTAAAATAGGCGTAACTTTCTCATACGG
CACAACAGGGGAATAGTCAGAGGCCGCGTCTTACTTTAGGA
TTGCCGTATGCGGAATTCTCATATAACAATAGTTATCAAGC
GGTTTTGTAGAAGATGAGCAAGGAATTGTGTGGTTAGGAGA
TATCCTTTCTGAAGCAAATCATCCACCTGTTTCTTCACCTC
GGAACGTTCTTCACACGCTGAGGCTTCGGACACTTATCAGC
GACAGGGAAAACTGGAATCGAGGCAAGATTTGCAAGTTGAA
GCGTAAAATACTTACAGAAGAGGCACTTAGTCCTCACACCG
AACGACATCAAAATTAACAGAGGCACTAGGGAAACAACCTA
CATGGCTCGTTTTCACCCCTACCTAGCGTTAACTGTAACAC
AATCCGTTTTCACCCCAAGTAGGCATCGGTCCAACATGGGC
GATATTTCTGATATATTTTCAGGCACCATAAAACCTCTTAA
TAACACGATTAACCATCGTGAGCTACCATTAAATGTAACCA
TAATTAGGCTTAATAAATTCATATCGCAGTTTCTAGGCAAA
GGAAAGCTATACTTCAAGTCAGGCAGTTACCCATTCCCGCT
TCCCTATAATACCACGGCTAAGGCGTTTGTTCAGGAACAAG
AGATACTCAGTGACGGAATGAGATCCCTGGTTGAGCGCTCT
CTATTGATCTCTCCCCTCAGACTAAACAATCGGGTTACCCA
GCGGAGCTCGGGGAGCAATTATATAGCACCGAGAGGGGGAG
CAATTTTCCCGGTCGCGACAAGCTGGTATCAGAGCCATCTC
ACTGCCTCCAACTGCACCTGAGGTTGCATCTGACTCGGGTT
TTCAACGGAGAGAAGCATCAAGGCAACACCAATCCTCGCCA
ATGGTCATCCATGCATCCCGAAGCAGTCCTATAGCCCGCGT
GCACCGTCCCTTTTCGTTTAAGGCAGTGCCTCGTATTCATG
TCAGAACAAGGTCAAAGGTGATGTGGCAGAAGAACAATTTG
CTCTCGTGCGGCACTGCGCGAACTAGCGATGCGTGTCCAGC
TGCTTTAGTCTAAGTTTTTGACTTAGTAATAAATGTGAATG
TGTGCGGGGGGCCGCCTGCAAATGGGCGGCGAGGGGGCATG
GAAGAACGCTTTGAGAAGAGACTCAGTAGCTGGAAAGGGAA
TCTTCTTGCATTGTTTATTTATCGAATGAACAATTTTCCTC
CTATTTCGCCTTCATGGTTGACCTACTACGCAAACGCTGAT
ATCAAATACACCAAACATAGAGGTAGTTAGAGGTCGATCGA
ACAAACGACTCAAGTAAATAACCGAGCATGATTTTTTTTAT
TAAGTGTGTGTGTATAACTGAGAGAGCAATGGAATGGATCG
TACCCCAACTATTCTAACTAATATGGCAATTTCAAGTCTCG
TACATATGACCTCGTTGATTAGGAAATTTTAACATCCTCGT
CCGGCCGGATCTGGGAGGGGAGGCCGGGGAGCCGCCGCCGC
GTTGCTCCTTCGGCAAAACTAGGATAAAGTTGAGCCAAAAG
TAAAAAATCTGCGATTCCTAATGGAATAGGTAACAAAGCAA
GGTAAAGAGTACATATGTTGAGCTACTAAGGAAGTAATAAC
TCATTTCAAATTCAGTTATTAATAGAACGAATCACACTTTT
TCTTCCTCAATATGCTATTGAGAGAAAAAGGAGTAAATCCT
TAATTAGATTAGATAGATTTAGGCAAATTTCTATCTCCTAC
ATTTCTATCTCCTACTCTTTAGGGATCATCTAGAAAGCAGA
CATTAGTTCCCGACCCTATAAGGCCAAATTCAGCAGGTTGC
GTGGGGTGCAAAGGGGGCTAAGATAGTAAAGGGGTACGGTA
TATTTTGCCGAGTTCCTTAGAGAGAGTTGTCTCGCGCCCCT
GCCGTAACTATAACGGTCCTAAGGTAGCGAAATTCCTTGTC
GATAACTGCTGAAAGCATATAAGTAGTAAGCCCACCCCAAG
TTTCATCAAAGAGTTGAACAATGAAGATAGATGGCAAGTGC
AGGCCTTTGGTGTCCCTTCCAGTCAAGAATTGGGGCTTCAC
CCCTACAATATCGTCACCGCAGTAGAGTTTAACCACCAAAT
GATTCCACTTCGACAAAAGGAAAGAGCATACCCAAGTTCAA
TAACAGCCGACCGCTCTACCACTAAGCTACTGAGGAACAAG
CACAATTTCTCGATGTTTCGATGAGAATTTCTTGACTTTCC
CTCTTATAGGAAATGGTTCGAAAATCGCTATTCCACCTTTT
GTAGTTTTCATTGCAAAATGATGGATCTCCTTCCGTAACTT
GAGAATTTCACGGGATAGAGATATGGTATAAGAAATAGGCT
AAGACTACTAATAAAATAAGAAAAAAAATTCGAACGATGAA
ATTTTTTTTCTTATTTTATTAGTAGTCTTATAGTAGTCTTA
AGTCAATATGGGCCCTCAGCACCCATCAATGCATGGTGTTC
CGGTTAATCCTCTTATACCCAAGGTAAAGGTCCTAGTATAG
TTTTAGCTTCCATCCATGTGAAGTACTAGTACCTGAGGAGC
CTTACCAATCTCTCATACTTATCGATCATTGTCAAGATATT
GAGCGGCGAGGCAAGAAACGAGGCGACGTGATTAATGTTGC
TCTTTTAATCATTTCTTCGCATGCACCTGCAGTCGCATTCA
TCGGCTCAATCTGTTTTCAAATTGAGCCGAGTTTAAATAGA
GGTAAGGTGCCTAACATTTTATCGAACGCTTGCAGGTCGAG
CTAAGTTCATTGTACACCACATCGATCGTCTCGTATTACAG
CTAATACCATCTGCTGTGGGATCCATCTATATAGACCACTT
AGAAAAATAAACTACCCACAAAGTAGTAACATTTACAACTA
GGCGGCTAGGAAGGGGAGGGATCGGGCGGCGATAAAGGCGG
GACGCGGCCGCGGTACCCAGAGCGGTCTGCGCACCTCCTGT
ACTCACTTATCAGGAAAAATAGAGAAAATTGTGATTTTGCT
TGTTTTCGTTCTTCGCTACTAGGTGTCAACAACTTTTCCAG
AAATTTGCCATGTTGCACTAAGTTACTTACGGATGTATGCA
AAACAATAGGGGACCGTAGCACTGACTTTTTTTCAAGACAA
GGGGGGCACACTGAGCAAGTACGAAAAATTGGCCCCGCGGA
GTCGCCCCTCCAACAAGAAAAGGTAGAAATATGGAAACTTC
GCTGTGTTTCCCCAGTGGCCACCCAGTGGCGGCAGAAAACG
GGCCGTTCACATGAAAGATAAGAAAAAATCCATTCTTCATG
CTATCCGAGCCCGTCATTGCATGCACTTCGGACAGCCGTCC
TTCTCCGGCCTGGGAAAAGCAGCAAACTCGTTAAACTAGGG
GTATTGCGCCCGGAGGCTTGAGGCAGATAGAATCGCCCACG
AAACTTTGTGGGATTTCACCATAGAGCATGTTCTTCGAGAG
GGAGTTTCTGGGTTGGATTGAGGCGGCAACTCGTCAACGGG
ACCAAACCTCCGATCCAAAAAAACCCTAACACGCACGCATA
CAAATTGGATCAATCATCTTATGTAACAAATAAAATGTTAT
ATAGGTTAGCCCAAGTAAAGATCCACCACAAAATAGCATGT
TGATACCGCCGTACAACGGCACCTGACAGGAGCGTGTCGTA
TCAAATACAACAGCACATCCAGGCGGCGCCTCAGTAGAAGC
GTCTACTGGCAATTCGTCTGATCCACCAGGAGAAAGAGCCA
ATCCCTACTTGAGCTCAGTAACCTAATAGGAATGGCTAACA
AAAAACACATTAAAAAACGGAGGTAGTATTCAGGTGTGCAA
GAAAATTCACAGAAAATTACAGAGAATAATTTAGACTACGT
ATGGTCGCGTACAGATAGCGAATGAGCTGTTAGGAAGGCTA
GATTGTCATAGACGCTTTCTACCCAACGAACATGAATTCAG
CCCACGTAAAGTTTTGCGCTACCTGCCTATTAAAAATAGAT
CGTGAACGAGAACGAGAACGATCGAACGAACGAGAGCGAGA
TAAAACATAAATGTCTCGTGACTTAGCAGATGTTTCTTGTA
CAAAATGACTTCTTCTCCTCAGGTGTCAGTGTGAAACAGGC
CTGTATGGGGAGCTCTGAGAAAGGAGAAGTGCTTTCCTTCA
ATAAATTCTTCGACAGACGGACTTAGCTGATTGATGTCATA
CGCCTTGGCCTCAATTATTCACCGATATATCAAGTTCCAAA
CTTGAAATATCTAAAAATTGAGGGAGCAGCTGCAGTTACCA
AACATACCTGCTCTGAAACCATAGAGTTCACTCTGTATGTG
TTAAAAGTTAGATAAGGCTGACAAAATATGAATGCAAGATG
AGGTTGCTCCCTCAATTCTTAGGAATTTCAAGTTGGGGATC
TAGATGACATAGGCGGAGTTACCTACCTACCAAACTCAAAA
GCCGCCGCCGGGGGCGCTTCAGCGAGCGGCGATGGGGAGAA
AAAAAACGAAACCTAAAAAAACCGAAGAAAAAACCAAAAAA
TATACTGTATCGGCATGATGACCGATCTATCCCAATCACTT
TGGGCCGATGTCATCTGTGTATCGATCGGTAGTCATGAATA
GGTCCAAAACTCACCTTCGGATGTATTAACGTGCCAGTTGA
CTGTTGTTGCATGGGCTCAAACTGACCATACTGAGGCGCGA
TTTGGAGGACACCTACACGTAGAGGGCGACGACGCGAACCC
CGGATTAGATAGCCGAGCGGAGGCAGTATCCCTGCATAGAT
CCGGAACCCCCGGGACAGGCAGGCAGGACTGAGCCCCTAGC
TGCCTACCCTAGATCCATCCATCGAACAAGCTCTGGATGAA
AGATTCCTGGGATGGTGGAGATGCAACAACCTCTGTGATGG
GGGTAATCTCAGATCCACAGAGGCAGTTGCTTTCACCAAGC
ATCTCCCCCCTTTTGCTTCGAAGCAGCAGTTCCATCCTCTA
GAATAGATGCATACAGCTGAAGAGAAGAGGAGCAGCATGAA
TATATATATATATATAAACCATGCAGCAACAGGGCCATGCA
GCGGCGTGCTGTGGAGGTCGAGGGAATAGTGAACCTCCGAC
AAAAAAAACAGGTACAATTCAGCGAGGAGAGGGAAGGTCTG
AGGTTCATTCTTGAGCTAAAAAGTACTAACAGTTTAGGATG
ATTTCCGAAAATTTTCTCGGAATTACCAGAAATTTTGTGAC
TTTAGACAGCTTCTTGGGTCAACGGGCAACGACGAAGAAGA
TTTTTCTTGCTGGAAGGTTTAAGGTAGGAATTACATGTAGT
GGATTTCCTATCGGTGGTGGAAGTGACAATACAAAAATGCA
ATGTATATAGGAGACATTGAAGGGAGCACATATTATCTTGT
TTACTACCAGTACTACTAGTAGGTACTTGTAGGCAATGACT
TCAATACACATGGCAAAACAACCTATTAAAAAACATACCGA
GGCGACGAGGACTCAATTAAAGGCAGCGGGAGCATCTCCGG
AACGAGAAGCTTGCTGAATTACCGATCGAGATGGTTGGAGT
GGCGGCGCGGGAGAGGAACAAGTCCGCAGTGGAAGAGGAAC
CAGGTGGGGAACCTTCGCCCAACGAATAATACAATCATAAG
AGATAATGGATTAAATAAAAACCGACCTCTACATCCCGAAG
TCGCATTTTGGATTTGTCTGACTCACTTGTACATGACATCC
CACCCTAGCGGTTTGTGCTTAGGTGGTAGCGCGTGGTGTAT
GGGAAGGCTGAAGGAGGCCAACCGAGTATATTAAGAAGGAG
ATCCAGAAGGGATACTGGCGACCGAAGAATTTAACAATAGC
TGAACTCGAGGAAGAGGAAGAGGCCGCGCCGTCGACCCCGG
CTTTCCCTCTCTCAACTCGTACCGAACGCCGCCGAGCCGGC
GTTGGAGACCCAGAGTCACTAGGGACTAATACTATGTGCAA
GAGAAAGGGGGAGGAAAACGAGGGGTCCTCTACCTCGGTTG
TATTTTCAAGAAGGCAAGACATATAGCAGAGAATATCGAGT
TGACCGGCCAAGGATAATTAAGGTAATTAGTGGAATAATTA
TGAAGCACCAAAATCCCCCTACCTGGCGCGCCTCTGTCAAC
CTTGAAAATATCCATCCCTTACCGAGTACATTTGATCAGCG
AGAAGCCTGAACAAAAAGATAGCGAACATTTCAAATGATGA
GTTCATCAGGAAGATTATTCATGGACCACGAATTGTTGCTC
AAAAAAAATCTCTTCGTTCGAGCGATCCAAAACCTCAGCCT
ATGTTCCTTTGTTGGTCTGTAGCGCTCAGTGATTCACATCA
ATTAAGGCCCAGTACTCAGCACCGGGCGAACCCCAGCAAAA
TTACAGGAAAATTCGGAATTACCGCGTAATCTGCGCGGGCC
AATTGGAACTTTGCACACCAACCGAATAGGGGTAGAGGGAT
TGAAATTTACAGCGGTTAGTATCGAATATGATTTTATGAAA
CTGTCCTGCAAGACATCAAGAGGCGCTAGTTAACATCGAGG
TGTGATGAGATGTTGTGCCAAGGCGTCATCCGCCCGAGCTC
GGAGAGATGAGGTCCAAGGGAGGGAGTAACGCACGTGTGCG
TCTTCTGTGGATCCAAGATTACCCAGCACCCCAAAGCCAAG
CGTTTCCACACTTAAAATCTATCGGTTATAGCCGTTGATCC
TTGATAGATCGGACAAACCGAGACAGTATAACATTGAAGGT
CTTGTTCGCTGGATTTTAAGATATGGCAGTTAAGTTTTAGA
TTAATCCAAAGGGAATTTTGATGTAGTAGAATACACCAAAA
AGGAAGCCGAAGCCCTAGTCACCGATTAGATACAGCCGAGC
GATCCCAGATAAGTTGTTTAAGGTACTACTTTAGTCTTTGT
CGTGCGGTCGCGTTAAATCGACCGCACGAAAAAACAAAAAT
GCACCCGGCTGAACATCCGCACCTAGTAGGGCCATTGGATA
CCGGTGACGGAACCCATTGCACTGATCGGCGAAAAGCTTGA
TAGGCGAAATCGGTGTTAAGACCGACTTCCGCCTAGGCCTA
TCGGCCTTGAAGGAAGTCGAAGGTACCGCTAGCAGACAATT
GGATTTTGATTTCGGAATTCATCGATCATAAATAGGGGAAA
TGGTTTTTCCTAAAAAAATTAGATGGCGGATTCGGATTCAC
CCCAGCTGCGGAGAAGGTGTAGGGATCAGTGGAGTGTGCAC
ATTCTATACCATCCAGGAAAAGCGAACGTGGTTGCCGATGC
ATATTTCTAAACCCTGATCGAGATGACGTGGTGTCATACGA
CAAGAAGCTATCGAAAGGTAACCCATTAATTATTTGATTTC
TCGTGGGCTGCTACGGCCGGATGCAACGTGCGGCCCATATT
GATGGAAATGTCGTCTTGCGATGCAGCAGACGCACCCCATG
GTACATCCTTCGGGATGTAGAGGCCGGGTTTTATTTAATCC
ACTACAGTGACAGTACGAGCATCGAATATATAGAAGCCATT
TCTGAAGAAGCTCCAATTCCATATGCCACATATAAAAATTT
GTTAACAGAGCCCGTAAATCAGAGGAATGTTGTAGGACATG
GACACAACTTAATGCATACCACCTAACAATTCCCGACTGAC
TAAATATTTATCAAGCTCCAACCGATTAGTTCTTTCCTTGA
CCAGCACCAACTTGCGTGCCATGTACTAAGGTGGTGTTTTA
CACGGGGCTTCTAATGGGCGATCGATCGCCAGGGCGATCAG
AGCATCAGATATCCAGTTTGAGTCACTATACCCTTCTAGTA
GCTTTCCGATCCCCACCTTAACCGGTCAACAGGGAGTCTCC
CACAAGCATCCTATTTTTTAAAAAAAAAAAACTGGTGAAAT
TACTCGTTGAGTAAAATTTGAGCTAGCATCCAGGAGGTTGT
GATGGCCCGCGCGTATGCGCAGGCACTTATATTATATTATT
CACAACGCATCTCGCCCCCGATGCATCACCGCGGTTTCTGC
TGGCGAAATAAAAGAATGCCATATAGTACCAGTGGAAGGCC
TGCTTGGTCCTCGACCAGCGAGTAGCGTTTCTCCCACCACT
ATGCACCCAGCCACAAATTTATCGGGTAAGACACACTTAAG
GATTTTCCCCAGATGCGACGAGTTACCGTCTGCACGCAATC
AAGTTCAACGTTTATCAAAAAGTCAACGGCGTCATACATTA
AAATTGACTCGGATAAAGCTAGGAAAAAACAGAAACAAAGT
GGGCGGAGGCTCGGTAGCCGACCCGCCGTTCGTCGAAGGTA
ACCCGTCAGGAAAAACCATCATCCACCGTCAGAAAAAATGA
TTATAAACATAGTAAAATAAAGGTAACATCGCGTTTACTCT
TCGACCCCGAGATTCGGAAGAGCTGGCGAAGAGGTGCGGAT
CATGGAGTGGGTTCGTAACAATAAGATATCAAAGCCAACAA
CTATTCTTCTTTCCCCGAGGAGTATTTAAAAAGAAAAAAGG
TGTAGCTTAGCGAGCAACGAACCTGCCAACATCTCTTCGCA
ACCTCCTCCATCTAGTGACAAGTCAGCGACAAAGGCTGCTC
AGGGGGACAGCAACACCACAAGTTAGCAACCGTGGAACGAG
TGTGGGCACTCTGTTCACCAAGGCAGGGGATGAGGTGCTCC
GCAAGCGCACGAATATACCGATGTAGCACTTTCCCTACGGA
GCCCCCATCATGTATAAGGTAGGCAGTAGGCTCTCTAGGGG
TTATGAGATGCCAGGACTCAACCGATCGATTGTTAAACATT
AGGCCATTCACCGTGTCGCCACCTGGCAAAGTGCAAGTGGC
GTTGCCTGGAGGCTATACAGACTTGGCGAAAATTTTGGGGG
CTATCTACGGGGTCATAGGGAGGCAGAAATTCAGTATTCTG
AGTTTCCGACGTTCCGGAGGAGAGCGTTTCCGTTGAGGAAG
AAGCCAGTCAGAATTTTGGAAGTTAGCGAGAGGAAAACCAG
AGTAAAGGTCTCCCAAGACTAACGACTTCCATCCCATGTTT
TTAAAATCGCATATAACTTCATAGGACAACAAGCTTGTATA
GGATTGAACACAAACTTAACATCCAACAATGTTATTCCGTT
ACACCTAAAAAAAGAAAAAAAGGCAGAAAGGTGCTTAAAAA
TAAAGAGAGAGAGCAAAGCTATCTACTAACTTAGAGATAGT
AGTGGATAATAGTTCTCTTAAGGGAACGGCTATGAAAACCG
TTCATCTCCACGCATAAAACATCGAATTTCTCCTCAATCTT
GTTGTTCCACTTTGTTTATCATATACTTCAAACCCTCCTAT
GCGCCACGTCAGCCAAAACCACCGAGGGGCATTGTTTACAC
GACTCGCTGACAAACATCACATACTGCTACGTATTCTGCGA
ATCTCCAGATAGAAAGAGAGAGGCCCCAGATCACTCATCTG
GGTTACCACCCCGTGGAGAGAGGCCGCATGCACCGCGTCTA
CTGATTCACCAAGTATTCGTAAGTAGTTCCTCAAAACCGAA
GTTGTATCATAAAACTACAGATTTAGCATAAGATTTATCAC
CAGGTTATCATTTTATGTGGACCGGTCAGATCGGGCTCTGG
TACATGCATACCTGATACATATATAACACCGAAACAGTGCT
AAGCTTCACACATTTCAATGAGCGAACCATAAGCGCTGCGA
GACCGCCCCTGGTCAGGCCGAGTCCAGTGAAATCCAAAGTG
TTTCTAGCTCTGACTCCCCCACCTACTATCAAATGGATATG
GGGATATGTAAACTGGCACGATATAACAAAGACTTTACCCC
TTGAATCCTATGAATTAAAGAGGCCGTGAACGCATGAAAAA
GTACGACTCCCCCAACAGCGAGGAAGCTATGTTGACTTATC
GTAGGGAGGAGAGAGGTTTGAGATGTTTTTTATGAAAAAAT
CTTGCGTGCGCAGACACTCGAGGAATTATGGGGGGTTTTGG
TCAATAGTAAAAAAGGAAGCACATACTTTGTCATAGAAGTG
TTTTTTAAAAAAAACATACGAGGAAAAAACTGTAAGAAAAA
TGGGATGCCCCCTTCTAGCGAGTTGCCAGAAAGGTTAAGCT
GAGTCCGACAAGCGGGCCCCACCTGTCAGCGACTGAGAGAG
TGACGAGATTGCGATGACGGAGGCAGTTGATAATTCTGAGC
TACTGCAGGCCCGTGTTTTGAGAGAGTTTTCACCCGAAGAA
TTTTTTTAAAAGATTTAACTATTTGTCACTCTTAAATTTAA
GGAGTTGTGGAGGACATACTATCGAACAAAATTCTGAGATA
CGCGCGGGGTGGTGATTGCAAAAATCAAAATCCTCACGCCG
GCTAGTACGGCCTCACGCCGACGTAGTTGCCCGGCGGGTTG
GGCACTCGGACAGCAACCGTACCGATCTCCGTCTATTTATG
TAAAAAGTCAACGGTGTCAAACATTTTGAAACGGAGGGAGT
GATCAAAGCACGAGTTTTCGACCGATTACGCCCCTATGCTG
CAATTTGTGTTGACGAAAAAATCGAACACACCGGCCTGGGA
AACCAAGAGAGATCTGAAACATATAGTATATAGCATAAACA
GCGTATATTTAAGTTGTTGCAGTTAAAAAGCTCGTAGTTGG
TACCCAATCCTGACACGGGGAGGTAGTGACAATAAATAACA
CAGCTTCAACTGTCTAAATCATGTACTTCAATAAAGTTCAG
TTCGTCAAAACAAAAAAAGTAGCGAAAAAAAGTCCGACTTC
CTGTGCGGGCCCACATGCCGAGGCCTCAACCTAGGCACGAC
CGGCCCCCCCCCCCCCCCCGATGCCGTAACTGACTGCTGGC
CCATCGCTATTTTCCTACGTATGCAGCGGTACAAATGAATG
TCCCCCCTCCCCCCAAATCGACCCATCCAATTTCGCCTTGA
ATCAGAGCAGTACTGGAACGATCCGGCGATGTCATACACAC
CACCGCCCGAGAACCCAACGATCGCTCAGGTGTTGGACAAT
TGCTGACAATCGTGGTGGCGAAGTGGCAGTAGCGCGCGGGT
TTGGCTCTTAGGGTCGTTCGATGCAGCATAAAAATCGAGCA
AGATTTTATCACCATATATAACTTAACAATAATTAAATTAG
TAAGTCTATCCAATACAACGATATAGTATCTCGTGGGGAAA
TTCACCGAGAAATTTGATCGAGGTGTTAGGTTTCGTCAGGG
GCATTAATTGACAAAAGTTCACCGCGCGAATCACGAAGTGA
GAATCAAAAAGTTCAAAAAGAGCCAAAACATTTTTTGGACA
GCTAAAAAAACAAAAAAAAGAGTCAAATCCCACCATCTCTA
CCGACTGGGTCGATACAACTAAAAAAAAACTGCTTACTTAT
TTCTTTTTTCTTGCTTATGGAGAAAAAGTCTTTTTCAAGGA
CCCCTAGAACCGTACTTGAGAGTTTCCTACCTCATACGGCT
CTAAGAAATTATTCCATCGAATGTACTCTCCCCTGGATGCT
TTTAATTTTTTATCGGACCAAGAGAAAAAACTGTTAGACCA
TCCTCTTCCAGTGGAAGAGCAGATAGCTACTATTTATATCG
GAGAAAGTTTTTGGATTTGAAGAAAAAAGTAGGAATTCTAT
CCTTTTCACTTTTGTTTTTCATGTAGTATGAGAAAAGAAGA
GGGGAAAAACAACCCCAACTACCGAACAAGCCCTTAGTCGT
TTTATTCCAGGGAATCCCCAACGAAAAATGCACACTACCCC
AAACAAAAATAGTGAAAATTAGCTCGTTAGGAACCCATCCA
TTGGGTCTTTTTTTGTTTAAAGCGCCTATCTCCTTCACTTG
CGGTTCCCGGTAAGAAATATAGTGAAATCATCTTTCCCATT
TGGATTACTTCACTAACATTATGACGGAGCTCGTGGCCCCT
CCTAGTGGGCGAGAGAATGGAGGTAAAATTAAGCCCATAAA
GTGCTACCGAAAAACCCTCTACCGAACATGTTAACTAACCA
ACCAAGTGCAAATTTCTCTTATAGACTTATAGTATGACACT
ATGTGGGAGGGTCCGTATCGAGTGGTCGGCGTCCCCCGGCC
TCATGGCGGCGGTCCACTACACCTACCTACAGATGAAGATG
TTTCTGGGATAAGTTTTTTTAGGGGTCTATTTGCGAAATAA
AGCATAGTGCAAGGCAAACCATATTGCATGAAAATAAGATA
ATGCTTATATTTTGGAATGGAGGTAGTAATAGATAATTTTA
CACGCGCACGAGTGCGAGGAAGGTACCAGCGAAGGTAGTCA
CCAATAGAGGGCGGCAAGGGACCCATATGAAAAAAGTACGG
TGTATTACCGTTTCCATTCTAAAATTAATATTAGCATCTTT
AAGTGAAAGGCCAGGCTTGTAGCTAAGAAATATACTTAATA
CCTCCCAGGGATAAAAATTGAGCGGACACGGACCGATAATG
ACCGTAAATATTTGCTAATGACTGATTAATTAAGCTTAATA
ATAGGTTAGCGATGAATTGCATCGAATCATTCCGTATGAAT
CTAGTGCTTAACGACGACGAAGGCGACGACGGCAACAAAAC
AGAGGAACTCAGGGTTCATCAGGTGGTATCAGAGCTTTCGT
CCCTGAAAGCTGGCTAACCCATATGGGGACTTTTTGTTGTC
AGGATGATGACAAGGGAAAGAGGCAATCAAAGAGAGCTTGC
ATCTCCTCTTTGACTCGGTCATATAGCAAAGGATTAAAACG
AAAAAACTGGGTGCAGAAAAAGGAAACTTTCTGTCCAGTCT
TGGCGGGAAAGAATTGGTTTAATTTCTTCCATCCATTTATA
GGGGGGCAAGTGTTCTTCGGAATGACTAGGCGTAAAGGGCA
GACTTACGGAACTGGAAAGAAGGTAGCACCTAGGCGTAAGA
TTAAGGAACCCCAACTCCCAATTTGGCATTTACTTCTTGTG
GAAGGAAGCTCTAGAAAAGGAGCTCGCAGTTCCTCAATAAT
TTGGGAACAAGAAGAAAAAGAGGGGGCCATGGAATACACTA
TCGGGGTTTGGTGAACCAACAGGTTGCTCCTTTAGTTGAAG
GATGTTTTGCCGGTATTTTGATACGTCATCTGTGTATGGGT
CATGAGGTACCGATACCTCGAGGTATTTTTTGTTGGACCGG
GTTAAGTTCAGCGCTATGGGATTTAGCGATGAATAAAAGGG
AGCCTCAACATGGTCGAGCAAACGCCCAGCCCACCCGCCAC
TATTTAAATCAGAGGAAGACAGGTAGTAATATATTGGCAAT
GTTCACCAAATAGCGCAGCGACCCAACAATTTTCCTGTAAT
GAGTATCCGAAACTGTAGCTAGAGCAGCTATTTCCATAGCT
AGTATTGAAAATAAAAAACCAGGTTCTTCTTTCTGGAAAGA
TAATAGGGAACAGCCTGATCAGCGGTCGCCACCTTGTCAAG
GTGCACGAATCTCAAAGCATATCGAATCGGTCCGAAATTTG
TGCTCTTCTTCTCCAATTCCAGCGACCACCTCTTCTTCTCC
ACGTACATATATAAATTTTTATCGGCCGGCCGTATGAGCCC
ACGAGGGGGAGAGGAACGGGAGGAAAAAGTTAGGGTTAAGG
AAAATGGTACGATGGATTGGATCGAACTGAAAATGGATTAA
[truncated: 215 more rows]

## Sheet: Negtrain
2214 negative samples for training
ACAGGATATAACATACATTAAGGCTAGAAAGGTGGAAATTT
AAGCCATAGTCTTTTGTACAAGGATAAGTGCAAATGTTCAT
AGATTATATTGATTTTTCTTAGGAATAGTTAAACCTATTCA
GGTCAGGATATTGCAGTGGCAGGTTTCCTGCTTCTCTTCAA
ACTCAGGGAACCTTCTAAAAAGGTGCCCAATGTTTAGGGCT
TTCTGTTTCCTTTGAATCTGAGGCAGAATGGAGGTCAAACT
CCAGCTTGGGGTTCAGAGTAAGGCTTGACCACTGATCTAGG
GTATAGCTCAGTCTTGTATCAGGGAAGTACAGGAGTGGAGC
CATTAGAGTATTGGGTGCGTAGGTGTGGATGATGTGCTCGA
TGTGGGAAGGCCCATTCCTCAGGCAGAAATCAGTGAGCATC
CGTATCGCACTGCAAGTCAAAGGGGATATTCAGGACATTGC
CCAAAGAATGACCACCCCAAAGGCCATCATTCAAACACTGG
TTCCCCATCAAGTCATGCTGAGGCACATTTTTTTTCTTTTA
AAGCAGTAACCAGGGAGGTAAGGGACACAAGGCCCTATGTG
TGCCTTACAACGTTTGTCTCAGGAGACCTGAATTCCATAGG
TCCCTAGCATTGGAGTCACAAGGCCAGGTGCACTTGAGGCA
AGAGAGAACAGTGCCACAAAAGGACCAAAGACCATGTCATC
TGTCCTGTGGGAGCAAGAGAAGGGGGGAGACTGGGTGACTG
ATCCAACTTCAGCCTCAAAGAGGCTCTGAAACCAGACACTG
GCCAGCTGAGCCAGGGCAGTAGGGGTGGGTGGGGGGTGCGC
GAAGAGAACACGTTTTCTTTAGGATTCCCAAGGCTGCGTAC
AAAACAATGTTTCTGTAACTAGGATTTTTGTGCCCTCTTTA
AGCCTCTTGAACCCCAGCAGAGGAACGTTTCTATTAGGAAT
CCATCATATACTAGGCTTCAAGGTGGGCTGTGGTACAAGGG
TGATTTTGTTTTGATTCAGTAGGGCAGGGGAAAGTCCCAGG
GGGAGCTTCCTATGCAAGCAAGGTCCTGCTGGTAGTCTGTC
TCTTTGGTGAAAAGGAACCAAGGATGTACCGACTTATGTGT
CTTTGTTATACATAGATTATAGGTACCTGGTTGTAGGAGCT
GTCTCAGTCCCTGTTGTGACAGGTTGGTTACTCAGAGAAGA
ATGTGTACTTACGTAAAACAAGGGCTCATGTCCAGCAGGGG
GACCTGTAAGTAGAAATGGGAGGAGGAGGCTGCAGGATCTT
GCAGGAGAGCAAGAAAGTACAGGCTGATTAGGCCCTTATTC
CCTGAGTGGTAAAGATGAACAGGAGAAGACCAGCAACCTTG
TTCATTTCCTTAGGGTGAATAGGCCCTAACTAGGAAGCCAT
CAGGAGGAGTAACAGGCTGTAGGTCTGTGCTGCTAAATGTG
ACAGTGCATAGTTAACCCAGAGGTAGATGTAGCGCTTCCAA
ACACACTAGATCCCCTACGGAGGGGTTTTAACGTAGGGCTA
GCCATTCCACTTCTGGATAAAGGGAGGAAGCCCCTCTGACC
TACTATACCATCATAGCCACAGGGCCCATTAAAGGCCCTTG
AAGGTCAGCACTAGAGACGCAGGGTAGAGGTTTTGATTATT
CAGCGGTGGCCTTTGAAGACAGGGTAGAGGTGGAGGCTAAT
TAAGCAGATGTTTCTAACCAAGGTTTTCTCTTAGAATGGCT
TTAAAGCACTCACTTTTTCTAGGGGTGATTTTTGAATGCTG
ATGGCCTGTTAAGTGAGTGCAGGTGAGCATTAGTTCTGTTT
CCCTTTTCCATTATACCTTCAGGCTGAGACTCTAAAGCAGG
ACATATATTCTGCCCTGGCTAGGCTTGTGACTTGTGACACC
CCTTTGAGAGCAATGGAAGTAGGTGGCCAGACATGATCTCA
TTTAATAAGCTTGCCAGACTAGGCTGGGAGCTGACATCACT
CGGTAGTGAGGTGGCATCACAGGCAAATTTTCATACTTGGG
CGTGAATCTAGAGCTCCCTCAGGTGGTCAGCCAACATTAAA
AAAATCAGTTCTGCTAGGGAAGGCTTTGAATTGTGCTTAGT
TCACCCTGACAGAATTGGTGAGGGTAAGTCTGACCAACCAC
GGGTAAGTCTGACCAACCACAGGGCTCTGGAGGAAAAGATG
TGAATGTAAAGTCTGTGGGAAGGCCTTTATTTGTATTTCCA
TAAATTTGCAGAATATGGGAAGGTCTTTAATTGTGGCTATC
TCAGGCATGACCAACTCCCTAGGGTGGATTATATTAGAAGT
GCTGTGTGGACCACTGGGTCAGGATCAGGCACAGGAGCATC
CATTCCCAGCACAGAAAGCCAGGAAAGGAATCTCACACCTC
ATCTCCAAAAACTAAACTTAAGGACTCCATCAGAGGCTGCC
AGGATATAGGCTCAGGATAAAGGCTTATCTCTGTGTGCTTC
GCCATGGCTACGGTGGGACCAGGAGACGTCCCAAGTCTCGG
TTCTTGATTGCACTACACCCAGGAGACCCCACACTCTTTGA
TGAAGAAGACCCTGGCCAGCAGGAGGAGAATTTCCTCCCTT
CTATCAAAGGTGGATTTCAAAGGGGTGTGCATTTTCTTTAC
GCCTTTGACCTTTCTGCTTAAGGACCAAACCTTAGCACCTA
GGATAGGATGCAGCCTCAGAAGGGCCCCGTGCTAACTGATG
CTTTGTATCGCCTAGAGAGCAGGTCTGTGTGTTTGTGTGGC
GGATTGGGGATGGGCTGGGGAGGACTGAAGTGTATTAGATA
ACCCCAGTACAAGGCAACACAGGACAATGAGGTCATTGGAG
GAGGGGATCTCCTGGGGCAGAGGCAGGTGTGAAATTCTGGC
GTCCTGAGAGAGAAAAAAGTAGGAGAAAGTTTGAAGCCAGT
GGTGGGGGAAGGGCTATGGGAGGGAAAGAGACTGAGGCATA
CAAACCCGGGTTGCCCCAACAGGGCTATTTGTGTCTATCTA
CATGTGTCCAGGAGACATGGAGGTCACAGGCCAACTTCCTG
GTGGCACCCATCCTTTTTTAAGGAACTTTCTAAATAATGTA
CTCTCAGGCCTCCTCGATGAAGGACTTGAACAGGTGTTTGT
CCATCTAATGCCTTTATTAAAGGCTATCCTCCAGCCTTGTC
GAGGAAAGGAAGGAAGCCCAAGGTTGAAGGCAGGGCTGATA
GTCAAAGGTAAACTCTAAGGAGGCCTTATGGAGGACTTAAG
CGGCGTGCTGCTTCTCACATAGGCAAAGGTAATATTTTTAG
AGGTGAGGAGGAAGCAGGGCAGGGTGGAAGGAGGCACTCCA
TGCTGGGAATGATGTCTGCCAGGCCTCACTAGTGTCAGGTC
TCCACCTCACCATATACCAGAGGCTGGCCTTTAAAAGTTCC
CCTCAAGTGCTTCAAAGCAGAGGGAATAAATATCCTGGTCG
TGCATTTTAGCCTGGTGAAAAGGGAGTCTCCCTACTCCTTT
CACCATGTGGGTCTGAAAGAAGGAAACTGAGTTTGTCAAGG
TCCCTGGAAATTAGGTATACAGGAGGGCAGAAGGACAATTT
AAAACCCCAAAACCCAAGAAAGGTCCTGTGCCTAGAAATCT
CTTCGCAGGAAGCTTGTCCAAGGTGGCAGATCTTCAGCCTG
AGACACTTCCTCAGCCTAGAAGGGAGAAGGTGAAGAGGCTG
TGGACACATCTGCTCCATCTAGGCCGTGTTTCCCAAGATCC
CGAAGCCATCAATGATGAATAGGAGACGGTCAGGAGCCTGC
GTTCTTCGTCTGGCTCAAAGAGGGTCTCCATTTGGATAGGA
CGTGAAACTCAGAAAGCTGCAGGGTTCATAAGGCCTCTCCC
CTCCCTGTCCTCGCTCCCACAGGTCCTTCCTGTGAATCCTC
TCACACAGACCTATATATGTAGGTAAAGCACCAATGTGTGC
AGTTTCACAGCAGCCCTCTGAGGGTCTCTCTAGCCATTTGT
TGGACATCACTGCCAGCAGCAGGGTCTCCACGGCACCCAGG
AAGCATGAACTCCAGGACGGAGGTGTGGTTGGCTGTGGGGA
AAGGTTGACATAACACAATCAGGAATTCAAGATCAGCCTTG
GAAAAGACGAAGAGAAGAGGAGGCAAGAAGAAGAACTTTTT
AGGCTAACTTGGTTGCTTTGAGGGGATTAGTGGAAGAGACC
GGTGGGGGTTCTGTCCTAAAAGGTGGGTAAACACGGAACCA
ACCTGTTATTTATAGACTATAGGCTTCTGTGAGCCTGTGGT
GAAACCCTGTCTCTAATTTAAGGGAAAAGAAAGAAAGAAAG
AAGCAGCCGCAGCCGCCACTAGGCCCCGCCCAGCAGCAGCA
TGGCTCAGTCGAGTTCTTTCAGGCCCTTAAATCCGACTTTT
TACCTGGTGCTTATACCTGGAGGGACTCAGGAGGGGAAAGT
TGAGCAGTCTTCAATTCTCCAGGTCTGAGGTAGGATTGGGG
TGGGGTGGGTGAAGCTTGAAAGGAGGGGAGAAAGAAAGCAT
TTCACAGGGCATAAAGTATGAGGAAGTTAGAGTCTTGGCTA
TGTGGAGTTAGGTGGACTCCAGGCCCACTTCCCCCTGTCAT
AATGAAGGACTCCAAGAGAGAGGTGAGACTCAGATTCTTCA
TTTGATGACAGAAGGGGCGTAGGACTAAGACAACCTTGGCC
GCGCCTTCTAGCGACAGGAAAGGAGAAATACAGAAGCAGGG
GCCGTGTGCTGTGCACCGTTAGGTGCCTTGCCCCTGTCCTT
TTTGCAGAAAGGGGGCGCTGAGGCAGAAGGTGGTCCACGAG
TGGGTTCCTGGGTCTGAGGGAGGAAGAGCCAGGCTGGATTC
GAAATAATTTCCTAAGAATCAGGCCTTACCTTGTAGGGTAG
ACAAACCCAGGGTGCCAGGGAGGGGTGTGTGTTGGAATGGA
TGGAGGTGTGGGATTGGGATAGGACATCCCGAAATGACTTC
AGCTCAATGACAGGTATGTCAGGGAGCCTCAAAGCCGTGGA
GGAGAGAAACCTCAGGGTGTAGGTGCTTGTTGTTGTTTAGC
GGTGCTTGTTGTTGTTTAGCAGGTCAGATCCCAGTACTGGG
GTTCCAGTTTAGAGACTGGGAGGTGAAATTTATAGACCAGA
AAAGAAAATGAGTTAAAATGAGGTTTAGCCAAGCCTGGTGA
TTAAGACTTGATCCTTAGGTAGGCTTTAAAATATTATTAAA
AATTTATATGTTGACAGTTAAGGAAGTTTGTAAATATATAC
TTGTTTCCTGGATTTTCCAAAGGGTGAAGCTCTTCCTAAAA
CTGCTGTATGAGATGTTGGCAGGACAGGTAAGGCAAAGTAT
CCAGGAAAACGCCTGGGCTCAGGGCCAGATGGGGAACCCAC
TCTGCTCCCCGCATCCTTCAAGGCTCCTCCTACCTCCACTT
CACTTTGCAAGTACGTGTGGAGGAGAGCAGGGAGTGAAGGG
GCCGCAGAACCAGACCACCGAGGTCAAGATGGCGCTGCACG
CAGTGCGTTGCGTTGTTTAGAGGACTAGAGCGTGGCTATGT
TAGTAAAGCGCAAACCAGCAAGGGCTGCCTATAGTAGTAGC
CACCACATTCTGAATACTTCAGGGCAGGGTTTCTGTAGAAT
TACATATGTGTGTGAAAGAAAGGAAAGAAAGGCTTCATTTG
GACTGCCAGTTTGAAGACAGAGGTGGGGCGGGATCGGAGTT
CGTGGGTCCTGGAGGAAATGAGGGCTGGGCCTCTTGGGTTT
TGAGCCCGCCCCTTTCCCTTAGGTCCCTCCCCACCGGTTAA
GGGACTGAGAGTGTATTGAGAGGGCAGAGTACCAGGGCTTC
CTGCACTGGCATGTGCACGTAGGCGCGCACACACACACACA
CCAGAATGGCTGAGTTTAGAAGGACAGGAAATGTTTGGTCC
GAGCACACGTGTGGGGCACTAGGCCCCGTTGCCATGGAGAC
AAGTTGGAGAGATACTAGAGAGGCACAGTTGGAGACGTATG
ACTCTGGCCTGGCCAGGCACAGGGTACAGAGCCAAATACGA
TTCCAAAGTTCCCCGTGGGAAGGCACTGCTGATGGAGCAAT
GTGGTTCTTTGTTTTGAGACAGGTGGGCAAGGAGCAGGTTG
GGTGGGCAAGGAGCAGGTTGAGGCTATGAATGACCTTCAAT
GTGTGTTAAATCTCTATGTCAGGATCCTACTTTCACATCAA
CGGACTACAATGGGCAGCTCAGGGAACTCTTAGCCCTAGAA
AAGATGATCAGTGGGTTCTTAGGAAGTGCTATGTTTTCGGA
AGGGTCTTCTCGGAACACTTAGGGTCGCCCCTCCCCTAACT
GAAGATCAACCACTTCCCGGAGGACACGGACTACGACCACG
CGCCTGGGTAAGGTAGATTTAGGTTTAGTCTTTTAGCCTGC
CAGACTGTGAGTAAAGTGGGAGGCAAGAAGGGGAGTTTCCC
AAAGGCGTCTGGGGAGGGGCAGGAGATCTGAGACACTTGGG
GAGTTTTGACTCTTGGAGGCAGGGTCTAGATTCCTGATGCA
ATGCAGGTGAGACTTAGACCAGGTGGGCAGGACTTAAGACT
CCAACACCAACACGCTCAACAGGAAAACCACGCCCGTGTAG
AGATTTCAGGGGAGGGAGGGAGGGCCCGTGGTGTTTTTTGC
TGGGGTAAGTTAAGAGGCAGAGGTCCCTTGTTGGAGGCAAA
GGGCCATTTTTTATTCATTCAGGCACTCACCCACTAACGAC
AAGACAAGGACAATGACTCTAGGATGCTGAAGTCCAAGTGC
TGCCTTAAATGACCTCCAAGAGGAAAGAAAGCAAGACAGTC
CACATAAAGTTTTAAGGAGGAGGAGGAAGTCAGCCATATGT
CTGGGTCTCTGCTGTAAAAAAGGCCCCCAGGGACACACAGG
AAACTGATCTAATGACCCTGAGGATTCTGGCCATAGGGGCC
AGTCCTCCTCCCTCAAGACCAGGAGCCTATACTGAAGCTCT
CAGATCTGTGTCCCACAGTCAGGGAGAAAGAAACTTTTGTC
GCGAACCACCAAGAAAGGTGAGGACATCTCGGATGGTGACA
GGACATCTCGGATGGTGACAAGGGAGGGCTGGGAGTAGGAT
CTTTGTTTTGTTTTTAAATAAGGATTTAATGAGACCAAGCA
TTGCTGAGGACATGAAGGAGAGGTGAAGATTTTTTTTCATA
AGACTGAAGACGGACCCCTGAGGAGCTGACAGTCTGCCCGT
GATAACAGATGATCAGTTTAAGGCCAGTGTGGTGGTGGACA
TGTTTTCACTTCGCCCTTTGAGGATTTTGAGTTTGGCTAAG
GCGCCACCTAGTGGCAGGATAGGCGGCGACCCAGACATTCA
TTCTGGCCTTCAGTCAGGTAAGGGGATAAACACCTCTCATT
ACAAGTTTAGGTGGCTGGCCAGGTATAGCCTCGCACTTCCT
AAGGTCACAGGCAAAGATTTAGGTCAAGTTTGCTGGGCATG
ACACACACTCTCGCACGCGAAGGTGAACTCACCTATGTGCA
CATGGAATTATAGGTTATAAAGGTTTGAGGGAGAGGGTAAA
CTCATATACATAAGTAAAATAGGATTTTAGTGTGTGTGTGT
ACAGCCATGAAGATTTAGGTAGGGTTGTATCCATAGATCAA
TCAGGCAGAACACAGATCAAAGGAGAAAGATCTACACCTAG
CTGGGTCATTACTTCTCTTCAGGGAAGGGACACGAGCCTCG
AAGATGCTCAGGTCAAGACTAGGCCCATGGCTCAGGAGTAT
TGTATGGCCTCTGACACTGTAGGTTCACCTTTTCTCCTGTG
GGAGACAACAGGAACCTCAAAGGAAGAGATTCAGACTGTTA
AAAAACACCAACAATGTAACAGGAAGGAAGGAGAGGTGAAG
TCACGTGGGAGGTTTATTATAGGGGGAGTATAGAGAGGCTG
TTCAAAAGAAAACAATCCCCAGGCTTCTTGTTAAAATAAGA
CCTGTTTAAAGTGGAAGATGAGGCTGGATAATCCTGGCAGT
ACATGGTGAGAAGCAACAGGAGGGATACATTGGGCCATGTT
CTTTGTTGACCTCACTGTCAAGGTGCTATATCTAGATGGCA
CAATCTAAGGAATTAGTCAAAGGGTCTAAGGCCTCTTTCCT
AAGAGATTTCCTTCCCTTTGAGGACCTCCAGCCATATAGGC
CAGCCCCTCACTGGCTTTTGAGGTCTCTATTGTTAGATGTT
GGAGGGTGGATCCACCTTAAAGGAACAGGAATAATAATTAA
TATGCAGGACGTTTGTATATAGGATTGTCCTTACTCTGTCC
CAGCCATGGCTGGGGGTATGAGGCTAGGGGCGCTTAATAAA
TTGAAAGGTGGGTCTTTGACAGGTAAGAGAATAGGGGCTGA
GGAACAGAGGAGTCAGGTGGAGGCTCCTGGGTAACTGTGTC
AGATGGCCGGGAGTAAGTACAGGTTTGGAGCTCGCGGGGAT
AGTCAAAGGGTGGGCTGGCCAGGGTAGGGTAGGGTAGCAAT
GGCTGGGCTGGTGGGGTCTAAGGTTGCAGTTGTCCTTTGGG
ACTGAAAATCTTATCTTCTGAGGGAGTACGTAAAAGATAAG
GAGTTCCATGTAAAGCAAGGAGGCAAGCCACCCAAGTCAGG
GGAACAGCCTACGAAGACCAAGGCACTAGGAAAGCGGTAAG
GACTCAGTCAAACAGTGCCTAGGACACAGGCTAAAGTTCTT
CTCCTTCCTCCTTCTTACTAAGGAGGTGAACTAAAGACTCA
GCAGCAGAAGAAGAGGAAGGAGGAAGCTATGGAGAAGAGGA
TGTAGTGATGGGACCAGTGGAGGCAGCTCCTGAGTACCGAG
TTTGACCCCCTTGAGCAGCCAGGCTTTGCCACCTCGTACGT
GTGAAGAACATGTCTTGGGGAGGGCACACTGTCAGGTGGTC
TGATATATAGATGTTGGCTGAGGGGACAGTTTACATGGCTG
CTAGGTGGGCTACGAACTAAAGGATGAGATTGAGCGCAAAT
TGTGGCCTTCACTCCACTCCAGGTACCATACCCTTTTCTAC
GTCAAAAATCTCCCAAACTGAGGGAGACTTCAGGGACTGTA
TCTGGTTCTCATCTAGAGGGAGGCCTGAGCTTCCCAACTTC
AAGGGCAGAAATGAGGGCTCAGGCTGTTTCTAGCATTGCTG
GAGATTGAAAAGGCAGAACAAGGCAGCTTAGCTGGCTGAGT
ACAGCACTCCAAAAATTCCCAGGATCTCAGGAGGGGGTTGG
TTGGGCCAAAGTCATATGATAGGGTCCCGAATCTTACACCT
CCAGGCAGAGGCCAAGTTGTAGGGTAGCGCAGGTATTACAG
TAATAAGAGGGTGGTCATGGAGGAGTCAAAAGCCTAGTCTT
GGAAGTGGTGGTGGCAGCGGAGGGAGCAGCAGCAATAGTAA
CAGCCCTGAGCTGCCTCACCAGGGAAAGCTGGGGGGGGGGG
TTCGGTGAGGGGCTGGAGAAAGGGCTGGGGACCGGGACTCC
CATTCTAATTGCTAAGATTCAGGGAGAGGCTGCAGGCCCTA
GTCTGACAGTGCAAGCTTGTAGGACAATTGGCTTGGTACTT
AAGACCATTCAGGAAGCACCAGGGGCTTATCTGCAGGAGGA
GAAGCTTTGGGAACAGTTTAAGGAAAAACCTGCAGAAAAGC
TCTCAAAGCAAGCGCTCAGAAGGAAGGGAGCATACACAGAG
CAGCACTTCCGATTGGCTCGAGGATGCTCCCGCCCCATGGT
GCTTTTGTGAGGTATGTCCAAGGACAAGCCTGATCTTAGTT
TTGAGTGTAGCCCTCTAGTGAGGCAATGAACTTGAACACAG
GCCAGATCTCCAGAGGAAAGAGGGAGATATCTAGGAAAGAG
GAAGAAATGACTCCTGGGGGAGGGGGTGGGTTTCCCCTGCC
GCTGGGTGGGGAAGGCGACCAGGCCATGAGTGTGTGGAATA
TTTCAATGACAGATGCCACCAGGTTGAGAAAGAGCAGGAAG
CCACACCCATGCATGATCTTAGGGACACACACACACACACA
CAGCCCATCTCTCAGACACAAGGGTGCAGGGTTCAGGCCAC
AAGCCACCCCCCTCAGACCCAGGAGTTCAGACTCGGGTTCT
AAGGGATTCTTGCTGGGTAAAGGAAACAAACAAACAAACAA
GCCCCAGCCCCAAGCAAGCCAGGGCTAGAAAGTGGACCCAG
TGGTCTCATAGTCATACTCCAGGGAAGCTGCAATCTCCGGA
GGGGAGATACAACCCTACCAAGGAGTGATCTACAATTTAGG
GAGGGGTGACAAATGCAACAAGGGGCAATCTGTAGGTACCA
TAAAACCAAAGCAAACCAAAAGGCGAGGATATCTAACTCAG
CGACTGTTGTAGTCTGGGCTAGGCACTGAGGACCACTCACT
GAAGAAGAGGAGATAGGAGAAGGTCCAGGCAAGAGCCAGGG
TAAGAGAAGCTTCTGGAAGAAGGAAGGCACTTCAGCCAGAG
TTCTGCCTCGGCAGATCCACAGGCGGTTACGCCACCCAGCC
TTAGAGTTAAAATTTGGGGCAGGAGGGAGGGAAACTTTGGA
TCTCCCAGGGGACCTAAAACAGGACAACAAATATGCCAGAA
TGAGGACCCCATCCCACTTCAGGACCTGGTCTCTGCAGGCC
TGAGTAAGAGGGTGGGGCGAAGGTGGCTGGAAGTTACAACA
AAAGAAAGTAATGAGAATATAGGATTGTACATGCCAGGAGC
CTGTACTAAGCTTGGCCCTAAGGTTTAGCACTGTGGATGAG
CAGAACATGGTAATGTTCACAGGCATTGCATAGATTCTGAG
GAATGAAGATGAAGATGAAGAGGAACAGGATGAAGGCCACA
AAGAGAACAAGAAGAGGACGAGGATTAGATGCAAGCCCAGG
CCTGAGACTGTGAGCTCCACAGGGGCACTGGCAGATGACAA
ACTGAGAGGGAAGGAGTGAGAGGGAGCTGTCCTAAAGAGAA
CCCCATGAGAGCCTGAGCAGAGGCTAGGTCCCTGACTGAGT
GCATGTTGTAGTGTCACAGAAGGGATGAAGAACTTGCCCTT
CCAGTAGTGTCCTGAAGAAAAGGAGGAGTCAGTTAAATATC
CAGTTTTGATGTTTCTGAGAAGGATCTTCCTGTATATCTGC
AATATTTCATTGTTTTGGGAAGGGTGTGGATTCTGTTTCTC
CAAGGTTAAAGAGTCCCTGGAGGTCCCATCTCCAAACCCTC
GGGCACTGGCAGATGACAAGAGGTAGAAAGATGAGTCTTGA
GGTCCATTGACCAACACAGCAGGCTCACGGTCTCTCCTGAG
GGAGCTGTCCTAAAGAGAAGAGGCATGATGAGAGGCTAGCT
CAGAGAAACACTGCAGGGTGAGGGTCATTCCAGGGTCCATG
TCTTGCAATACTTTGTGGGAAGGGAAGACTCCTAGGAGCAG
TCACAGGGCCCACAGAGAACAGGGCGTGGTTCTTCCGTGTA
TGGGTGTCCAGTAGTCTTCTAGGAGAGAAGGAGGAGTCAGT
CACCCACAGGACTCACACACAGGTGGTGTTTTCCACCATCA
TATGAAGAAAAGAGCATTTCAGGTCAGCTGCAGACACACTC
GCAGTCGACCCTCTGCCATTAGGTCTTACACAGATGGCGTT
ATGGGGTTAGTGGTCCACACAGGTTCAAGTTCATTTGAGTT
TGCTGTCCCTGGAGAGGAAAAGGTTCTACTCTTTCCTGTGC
GGTGGATGTCAGACTCATAGAGGATCTTAGTATTATGCCCC
AGGTGAAATGTTTCTTTCTTAGGATTATTATGGGGAGGGAA
AGTATTTGTTGGAGATCACTAGGTACTGTCCACAGGTGTGG
TAGATTCCTAGGAGAGAAGGAGGCTGTCTGTTACATGTTCT
GCAGGCCTCATTATTCTCCTAGGCTCTGAGGTTCCCACAGT
AGTCACACCATCCTCCCCATAGGCAGGAAGAGATGCTGCCC
TTAGATTAGTTCCCAGCTACAGGGTGGGTCTGTCTATGGCT
ATATTGTTTATTTGAGAGTGAGGAGAAGAGGTTGGCAATGG
GGGATCTCCTCTATCAGGAGAGGTAACAGCTTCAATCATCA
CTTGGACAGCCCTAGAGGGAAGGTGACAGCTAGAGACTGAG
TTGGTGGATATAAAACCCTTAGGGCATTGTGTCTTGTTCAT
TACAGACTTCACAAGGCAATAGGTATCAATTGTAACATTTG
CCATGGCTACACTGAGAGCGAGGGTCTGACAGGGATCCTGT
GAGGGGCAGGCCTGTGGCAAAGGGCTTAGGGCCTCAGAAAA
CTCCCTCACTGTATCATATCAGGGCTTTTGAATATATTTCT
AGGACTGCATGCTTTCCAGGAGGTCTGCTGCCACAAGGAAC
AGTGTGGGTTCAGGAAACAAAGGCTCCCAGTATGTGGAGGG
ATGGGAACCAGTCCCTGCATAGGATCCTATATATGTCTGTG
TGCCCCATGAGCTAGACTGAAGGAGCCTGAGTCCCCCACCA
GCTCTGAGGTTCCCACAGTGAGGGTGGGCATTCCTGTTAAC
GTTTTCCACCATTACAGCCCAGGCATGGCTCCTGGATATGA
ACAAGCCAAATTTACTCTGTAGGTTTCAATGTTTGGTGTTT
AAAGAACACCCAATGGCAGTAGGCTAATACACACACCCAAC
CCTGAGAATAGTAGAAGAAGAGGAGTAGGATGTATCTCTAC
AAATGAGAAGTGTCATTAACAGGATCTGGTTGTTAGGCTGC
TGTGGTTAGGCTGCACTGAGAGGGAAGGAGTGAGAGGGAGC
AAGGTGACAGCTAGAGACTGAGGTTTTATTCTTACCAAACA
GAGCTACAGAGCCTTTCTGAAGGGATTGGGTACAGGGTGTG
GCTAGCTTTGGGGTTGGTGGAGGATGCCAACTGCATGGTTG
AGCACCTGAAGATGCTCCTAAGGGTGGATGTCACAGAACTC
CCTTTTGAGAGACCAGGTGGAGGATTCAATGGTTTCTAGGA
AGTGAGTGAATATTACATGAAGGATCATTGCTGGTATCCTG
GAAAACTCACCCTTGTTCTCAGGCTCCTCTGGGGTCTGGGT
GCCATGACGTCCCCTCCCAGAGGCTGTAGCAGTCCTCATAG
GGGGAAAAAGGGGCCAAGGCAGGTGTTATTAGAAGCAGCCG
GCTTATTCTGAAGCATGTGAAGGCCAAGAAAGCTCCATATA
AAAGGGTAATCTTTAGGCAAAGGAATATTTGACCTTGTTAC
CCAGGAACCAGCTATATATAAGGAAGGGAGATTTATCTCCT
TTTTCTCCCACGGTTTGTTGAGGTTTGTGTGTGCTTGGGGT
CTCAACTGTGTATATGGAGAAGGCCACTATGCCTGTCAAGA
CAGAAATAAAGGAAAGGGGAAGGGACCTGAGGTCTAGAAAT
CCTCTTTCCCCGTTCCATACAGGAGTTGTAAAACTAGTAAA
TTTGTTATGAACATTCTTACAGGCATTTCTAGTATATCTGT
GAACAAAGACTGAGAAAAGAAGGAGCCTCCATCTCTGGGAA
TTAAAGTGGGTTTTTTAAGAAGGCTTCAAATACATGCAACT
TGAGAAACACCTGAAAGGGCAGGGCATGGAAAACAAGAAAC
AGAAATAACAAAGGCGATGGAGGCAAGGAATCACAACTATG
CAGCCTGGCCACAGCTGTCCAGGCTACGGCTATCAGATGCT
GGCCAGTGTGTGTGAGTGAAAGGAGAGTGCGTGTGGTGTGT
TCACTGAAACAGAGGTGACAAGGACTTTGGTTTTAGTGGAA
ACAGTCACTGGGATCAGATGAGGAATTGCAGCCCAGCTGGC
AGCACTCGGCGGCTGGAGAAAGGAACTCTCTGAGGCTCTCT
CTGGCTCTCTTAGCAGCCGCAGGGTATTTAAAGCACTCACC
TGACAGTCCTGTGGGTGAGAAGGTTGAGCTCTTCAACAATT
TTGTATAGTGAGGCAGGGGCAGGGGGACATGTGAGTGTCAG
AACAGGAGTACAAGAGTTGAAGGGAGGAGGGAACATAACAA
TGAGGCTGAAACATTCCAAGAGGAAGCAGGCTGCCCCAGTT
CTGAGGGAGAGATTGGTCCAAGGGAAGGTAGATAAACAAGA
AACTGAAATAGTCTTTCTGCAGGGAGGTGGGAAGCTCATGA
GCTGCTTATTAAAAGATCCTAGGAAAAGAAACACCCTTAGA
AATAAATAAAACAAAAAGGAAGGCTCAGACACGCAGAGAGC
ATGCTGTTTTTTGCTTATACAGGGAGCTCCAACTTCATTTT
TACAGATGTGTGGGCATCTCAGGGGTACCTTCACTTAAATA
GAAAGAGGGTCCCCTAGAAAAGGGGCCCTCCAGAGCTTCTC
TAGGGTATAATGTCTGATGCAGGTCAAACTAACAGACCTGT
GACCCCTCTCTTCCCAGATAAGGAGAGCTGGGATCCTAGAC
CAACAGGCCTGGGTCCCAGGAGGGTGAGGCTGGTGGTGGAC
TACCGGGTCATAGTTAGTTAAGGGGCTGAGACCTAGTGGGG
TAGGGTCTAGGGCATTTAGGAGGAAGGGGTAAGGAACACCT
GCCTAATGATTCCTAAGACAAGGCTGTAAATGCTGAATGTC
TTTGTGAGCTGATCACTATTAGGACTGATTGATAACCTTTA
ACCAGGGTTCCACTCTGGGGAGGTGTGAGTTAAATCTGGGG
GGGCTTGTCTGAGGACAGGCAGGCAGCTTGTGTCAGGGTGT
CTATGTGCTGAACCTGACCCAGGAGGAGACAGGGCTCAGCT
TGGTGTTTCTACTCCACATCAGGCCAACTACGTGCCTCTGA
CTCCTAGTGTTCTTCTCGCAAGGTCTCTGCTGGACAGTAGC
GGCTGTGACACTTGGCATTCAGGTTACAGAGGTTCTGCTGG
TCCCCATTTCTCCTTAGCACAGGGGATTGCTGAGGTGGCAC
CTATGGCACTAACTTGGAAGAGGGCTGATTTGAAATAAAAG
AAGGGAGGTCGCTTGTGTTCAGGGCGGCCTCAACCTCCACC
GGAACACAGCCCATTGCAAGAGGAACAAGACACAACGGGTC
CTTTGTTCTTTCTTGCCAAGAGGCTCCTAATTTAAAAGCTT
AGTCAGGCCGGGGCTCCTACAGGGCAGGCATATGGGCCACA
CCACGAGACACTTTCGGAGAAGGTGTGCAGGCTTGGGCTGG
GCAGGGCGCAGCGTGGAAAGAGGTGAGGTGCTTAGGGTGTG
GACAGTAAGGCAGCGCTGAGAGGGTGCTGATGTCAGGCCTC
TCTGCTCTTTTCTACTGCCCAGGTGCAAGGCATCCGGACGG
CTTAAAGTGGTCTTCAGGAGAGGGTCCTCAAAATTAGCGGT
GGGCCTCAGTGTTTGGGGTGAGGGAAGCCACTTAAAGACTA
GTAACGCAACAGCCTCCCGCAGGGCGACACACAGTTGGTGG
GTGGACTAAGAAAGCTCTACAGGGCATGTGCAAAATTCACT
TGCAGTTGACAGTCACCCACAGGAGGTGGACCACATGGAGA
AGCTGGCTGGACTGGTTCTCAGGCTGGAGGAGGGTGGAGCC
GAGGGTGTTTGGGGGGTGTGAGGTATGTGTGCTGTTCCCGG
TACTGGGAGCCTGTAGAGCCAGGGAGGAGGGAGCACTGTCA
TGGAAAGGAAAAAGAAGTTAAGGCCTGGAACAAAATCTCCC
AAGCTGGCCCACCCTAGCCCAGGAGGACAGAGGGGCAGCAT
CACATATAACTACCCTCTTTAGGGAGTAGTATATCTGGATT
ATCTTATGTCCCTGGGAAGTAGGAGGGCAGATGTAAGTTGA
TGGGTCTGGTAACAAGAACCAGGGAGATGAATGTCCTGGGA
TTGGCCTCTGGTTTCTTTTCAGGGACCCTTTCTGTGCCCAT
CTTTCTGCAGAACAACATACAGGGACTGGCTCTATGTTTAC
CTCAGGTCACTGGTCTCCGGAGGTCTTGTTATAGGCGAGGC
CTGCCTGTCACATCCGGAGAAGGACATGAGAGCATAGTGAT
CCAGGATGTCTGCCATAAGCAGGGACATAGGTGAGACCCCT
CCCAAATACTCAACCCAGATAGGACCCCCATGGAACCCAGT
AGGGACTCTAGACCTGAGAGAGGATTCTAAGCCTGTTAGTG
ATGAAGTCAGCCCCACTCCAAGGCAACCACAGTGGAACATA
TTACCCAAATAAAGTACCAGAGGAAGGACACTCTCAGCACT
GTGAACAACAGGCTGACAACAGGCTCCAAAGGTGGAACCTT
AAGCGAAAGAGCGCTTAGGTAGGTGTTAGGGGCAAACTTTT
GGTGGTTGCCAAAGGGAAGCAGGTGACCATCTCATGTGAGG
ATGGGCTTCTACACCTGACTAGGCTTTTCTTTCTTTCTTTC
ATTTGACTTATGAGATTTCTAGGTTTTCATTGTTATATATA
GTAGTTTAGGGTTAGAGTCAAGGTTACCATTCCAAAAGAGG
CGGGCACTCTGTCTGCACCCAGGTTGCTTTGATGCATGTTC
GGAGATAATCTAGTGAGCAGAGGGAAGCACATTTTCCTTTT
TGAATTCAGAGACACCACTGAGGAAGTCAAGACTGAGACCC
GGAAGTCAAGACTGAGACCCAGGACCAAGAGGTCATGTCAT
GTATATACAAATAAACATAGAGGCACAAAAACAAACACTAA
AAGAGGGGGAGGGGATACTGAGGTCTGGAAATGATCATGGC
CACAGTATAACTACTCTACAAGGAAGTACCACGCCCTGTTC
CTTCACTCTGATTTCTATGTAGGTAATCTCCAAAAACCAAC
ACTCACTGTGACGAGTTAGGAGGGCATATGTAGGGGAGACA
CCATGCTTCAGAGACAAGGGAGGAAACACAGACAACAAACC
AATCATGTGACACAAAGGAAAGGTTTATTTCCAGTGATTTC
GCCACACCATGCATAGCATCAGGTACTTGAACTCAAGTGCA
AAGTTTCCACAATACAGAAGAGGGATCATTTACTCACTAGT
CATGCAGTGGTGAAGCAGGCAGGGAATCCTTTGCCAGGCAT
CTTGGTGAGTCCTTCATTAAAGGGGAGTTGAATCAAGAGCA
TTCTTATGGGTTCATTTTAGAGGTCCATCTGAGAACATCCA
GGGGAAAATGATTCCATAATAGGCCACTGTGTGCAGGGGTA
TTGGGCATTTGGAACACCAGAGGGGCAGAGAAGAGCATAAA
AAAAACGCATGGAAGTACAGAGGGAGAGAGATTTATAGCCA
CAATGAATCAGGATTACAAAAGGGTAAGTGAAAGTCTAAAA
CTGAAACCTCTTAGGAGATAAGGCAAATCTACCTACACTTC
GAGGTATGCATACCTATATAAGGATAATAAACTGTTAAATA
TATAAAAAACTAAGTTGGGTAGGGGCGTTATGCTAAAGAAT
AGGGCTCAGCCCCTCTGGAGAGGCAGTGATATTCATAGGCT
ATTACATCATCCATAGAGTCAGGCTGCCCAGATATGACTGC
GGCCAGGGCAGGGAGAGTCAAGGTTTCAGTTCCCTGGAACT
TCAAAGATGATTGGAGCCAGAGGATCTCCTTGCCCACACCT
AGAGTCACATCCCTGCCTTGAGGGACTGCTGAGCTGGGATG
TGGAAGTAGGAAGTAGGCAAAGGTGGGATTATATTTCATTG
GAGTACATGAGCAAATCACAAGGAATCACAGTTTGCTGAGT
AACTCATCATCTGGAAGGAAAGGTGAGAGAGTAGGCCTCTT
CCTCTTCTGTTCGTCTTTGAAGGTCTAAGTCCCCCAAGCAT
GAAATGTTGAAAGTAGGTGTAGGGTGCAGGTCTATATTCCT
GCAGGGCATGTGTCTCAGGCAGGGCATGTGTCTCAGGCAGG
AAGAGGCTATTAAAACTAGGAGGTGTGGGCTGAAGAGATGG
CACAGGGAGAGGGCTCTGTGAGGGACACCAAGCTGGAAGGG
TCAGCATGTCTGATGAAGGCAGGCTGATTGAAACTAAAGAG
TGCCTCTTCATCACCAGCTCAGGGCTATAGAACTATCCTAG
CATGCATATTGTTCTTAAAGAGGATCCTGGACACTTGGTCT
ATGACGTTGCCTCCTGGAACAGGAAAAGAGAACACACATCT
AAAAAAAGAAAATGTCAAGAAGGCATTTGTTACAAGAACCT
GACTGAGCATTCTAAGTGCTAGGAAAACTTACCTATTTAAC
TAACCCAGAGAAGAGAAGAGAGGCGAGAGATGGAGGAACCA
CTGGAGTTTTCTGAATGTGCAGGTGTCTCCTGCCAGCATTG
CCATTAAAGCAGGTAGCAGAAGGCTGAACTGCCTGCCCACA
GAAGATGGAAGAGGGAGGGTAGGTAGAATCTAGAGCCAGGT
AGGACTCAAAGATATATTTAAGGAGGAGCTCTTCACTCAGA
AGTCTGAGGGAGGAGAGCTGAGGTCTGGGGTCCTGGACCTG
GAAATGGGGATTGTTTTGAGAGGTGACAGAATCATGTGAGA
AGGAAGACAAACGAAGAGAAAGGAGTAGAAATTAAACCTGG
GAGAAGGGCTAGCTAGCATCAGGGTCTAAGGAACCAGGCTG
AGACTGAGGTCTGGATTCAAAGGGTCTGAGGAAAGCATTCT
CTGATCCGTGAGGACATCCAAGGGGCTCTGCAGAACTACCG
ACGCCGAGCTGCGGGAGGTAAGGGGCTTCCACATGGACCGA
CTCAGACTGGGAGCGGGTAAAGGGCAAGATGGATTGATGTA
GCAGGTGAGGCAGAGCTGCCAGGGGAGCACTAAGCTCCCGC
CAGTATATTCTTGCTTCTCCAGGGAAAAGTGGGGGCCAGAT
AGTGGCAGTAGATGCCATAAAGGATCTCCCAGCCTGGGTTC
AGCTGAGAGCAGAGCAGGGTAGGGTGGGGCATGGGGTGGGA
CAGTGCTGGGCAGAAGGGACAGGCCTTAGAAAGCCAACTTT
AACCAAGGCAGACAGGAATGAGGGATTTTACAGGATGAGCA
TGGAAGGGGACAACTGGGGAAGGCCAGAGGGTACAATTCCT
TCTACTTCCCAGAGGCTAGCAGGTTGCTCAGACCTCCTCTC
GAAAGAAGAAATTACAGGGGAGGGAGATAGGGCATGGCGGC
TACAATCATTAGCCAGACGCAGGGTCATGTGAAAACAAACT
CATTCCTAGTCATGAAATGAAGGGTGTGCGCACATGTGTGT
ACTCTCCCTGATTCTGAGGAAGGAATCCACAAACTAGGCCA
TAAGGTAAGTCATAGTACTGAGGCAACTTTTCTGTGTTTGA
AGAACTGAAACCAGGGTACAAGGGCATCTTACGTTCCTGGA
AATGTCCAGGTACCCACAGGAGGCAGCCACATGCAGAGGCG
CAGAGACACAGTTGTGGGCCAGGGGCATATTTCCCAAATTT
GCATGAAGTCATGGAAATTTAGGCTGCAAGAGGGGGGCCAC
AGATCATGTAGGCCTCAAGGAGGAGCTTCCACATGACACTT
AGGAGGGAGAACTGGGATGTAGGCTCTTGTGTGACTTATCT
GAGGTGGATCAGGGCCGAGGAGGGAGGATGCCCGAGTGGCG
AGCAGATAGGTTAGAGAATGAGGCAGCCGGCAGGCCGGCAG
AATGGGCTCCCTAAGGCATCAGGTAGACCAAGGGCCGACGG
CCTAAAAATCCAATTTGAGAAGGATAAAAAAAACATTTTGA
CCCCATGTAGTCGATGTTCAAGGGCTTTTTCCTCTCAGACA
GAAATAAAGTATTCTCCTATAGGGAAAGGACAGACACCTAC
TACCCCCAGGGTTTTCATGAAGGAAGCATAGAAGGGCACTT
CTGGGCCAGACTGGTTATCCAGGAGCTTATCAGGTGATGGT
ACTGGAAACAGTACAGGAAAAGGAGGCTTAATGACCCAGGG
CGTCGGACAGGAGCAGGCGCAGGCTGCGGTTCCCCAGCCTG
CTGTTGAGGTCTCCACCCCAAGGCTACGAAGATTCACATAC
AGCTCCAGTTGGGTCAACCAAGGTGCCCAGGATCTACACCC
TTGGCACTGGAGACCGACTGAGGACAGGACACACAGAGGTG
GTTCATGTTACATGTTTTGGAGGTGCATTCACCCAGGACGT
GAGGGTTTGGTTGCAGTGTGAGGGGCGAACCCAGCCACCCG
GAATTGCTGCAAATCTGGGGAGGTGGGCCCACGAGGCAGAG
AGACACTGGACCAAAATAAGAGGTGGAGCTCAAAAAAGCGT
TCTCGCTCTTACTGAAGCCCAGGGGCCTCAAATCCCAGGAC
ACTGACCAATTAACGTGAAAAGGTGCCGCTCGCTATGAACT
GGGGAGCAGGGAGAGGGATAAGGGTCTAGGAGCAAGGGATC
GAAAGGACAAAAAGGTACCCAGGAGCTTTTATTCCTTTGAA
AAGTGGAGGGCAGCATATTCAGGTGGAAGTAGAGTGGGGCA
AAAGTACAGGGATCCACAGAAGGAAACCAACGTGTGAACAG
GTGCTCTCAGGGATAACTCTAGGTCCCAATGAACAGCTTCC
TAGTGATGTCTGCTATGGACAGGGAATAGACATAGTGAGAC
GCTGGGTTCCGGGACCCCAAAGGGAATCCTTATAGGTAATA
TGCAGGGGTGTACAAAGGGAAGGATTGAGAGGCTCAGCTGT
CCTGTTGCCAAGGCAACGGGAGGGACTGACGCACAGAAACG
ATCCGTTAGCCACCTTCGGGAGGACAGTTTAATAAATTATA
ACATATCTGGGCTTCAGCACAGGTCCAGATCTGGCCTGGGT
AAATAAGACTTTTTAAAATTAGGCTGAATATGGTCAAACAT
GACCCACCAGGATGAAAAGCAGGAGGATGCCCACAATGGCT
ACCCCCAGATGGGCAGGACCAGGTCAGGAGGACCCCATATC
CCCAGAAGTGCTGATGCAGGAGGTGATGTTGACAGCAGCTG
TGGGAAATTTCTACTTGCTGAGGAATGATAATTTTTAGGAA
TTACCCGCCATTGTGGGGAGAGGGGATGTGGTGGCTTTCAG
GTAGGTGAGGCCCTGCAGGGAGGACTGATCAGGAGGCTCCC
GACCATGAACCCAGTGGTAGAGGTAGGGTGACTCAGACCTA
GAAGAGAGAGAAAGATAGAGAGGGGAAGGGAAGGGAGGAAG
ACAAAGGGATCAGAGACCAGAGGAAAGGCTGCAGATATGAT
ACTGATTAAGATCGAGAAAGAGGGAGGTTAGAGAGATGACT
CTTAAACTTTGACCAAGGAGAGGAGGATGGGGATGGGGTAT
GTTCCTGAGTCAGAGGAGGAAGGAATCAAGCTCAGGGGGTC
CTAATAATGACAAGTACACAAGGATGACTGTAGCTAAAGCT
TTCTTGTGCATGTGGGTGAAAGGGTTATGCTCATAAGTTAG
GACCCTAGATGTATAGGTAGAGGAACTCCTTTTACCCCCCT
GAGCTCTGGTCCCTGTGTCAAGGAATTTCCTGGTGAGGCAC
TTACAGGGACAGACACAATAAGGTTCTAGCTTGTTTGCTTA
CCAGATGAATGCGGATAGGCAGGTAAAAAGGTTGGTAAAAT
GCTGGTCCACAGGAATCCAGAGGAGGAAGTAAAGGGAGCAG
GTTCCTCAACCATCCCCCTTAGGGATGCTTCATTGTATGTC
GCAGCAGTGCTGGAACCCTCAGGGCATGGGGTACCCAGCAA
GTGGGTGACTTTCTTAACCCAGGTCTGTGAGGTTTTGGGAA
CACTGGCTGGCTGCCCTGCCAGGCACCATACTCTCCATCTG
ATCTGTTTTAAAAAAAACTGAGGAAGCAATTTACCTTGAAG
TTCTGACACCACTGTCTGTGAGGGGCTCTAATTACACCAGT
CGCCGTCGTTAAGAAGCAGGAGGCCAAGAAGGTGGTCAACC
GAGAAGAAAGCTGCTGGCAAAGGCGACGTCCCAACTAAGAG
CTACTGCATCATCAAGGGAAAGGCCAGGCTGGGGCACCTGG
TGCCAAGCTGGAAAAGGCAAAGGCTAAAGAACTCGCCACTA
TCCCATCCCTTGTACCAGTAAGGTGTTGGGCACATCCAGCA
CCGGGGACGCAGGGCATGCAAGGCACCCATACTAGACAGTG
CAGGAGATCCATGATGGCTGAGGTACCAATGTGCCGCAGCA
TGAGGCTGTCACCACTCTGCAGGAAGCCATAGAGTCGGTTC
GGAAGCCATAGAGTCGGTTCAGGAGGGACTCATCTGCACCC
GGAGGGACTCATCTGCACCCAGGGCATCGTTGATCTGGGGC
ACTACCCAGGATGTCATCTAAGGCCCTAGGAGACTACAGCT
TGGGATAGAGATGTGAGCCCAGGGAAGGACCTGCTCCTGGG
AAAAATCCAATGACAAAACTAGGTAAGAGGGGAACAGAATA
ACTTTATCAGTCTCAGCTTAAGGCCTGGTGAAGTTCTCAGT
TGGACCATCCAGGGCCTACAAGGAAAAGCTAAGTGGCAGGC
GAACAGGACAGCCACTAAGCAGGACTCAAAGAAAACACATG
TTCAGGGTCTTCCCATTCTCAGGCTCCTTGCACAGGGGCTT
GAGGAGGCACCAGGTCACTCAGGGCAGGCTGGCTGGGGACA
CTGCCAGGACCAGCATATGGAGGCCAGACCAGCGAGCCTGC
GCATGGTGAGAAGATGACAGAGGCAGGGTATATGATTTGAG
TGACACCAGCTGTTCCTCTCAGGAACCTGCCAGTCTCTATA
CACCTAGAAATTGGAGACAAAGGCAAAGAGACCTTTGGAGG
GAAACAGACCAGCAGCAGGCAGGCTAGCTCCTTAAAAGGCT
AGGAAAAGGTAGGCCCGTGCAGGCATCTGCAACTTTCTAGA
CCTGAGTAGATAAAAGTACCAGGGACTTCCACTGACCACTC
CACCTTAAGGCCTCCGACGCAGGGCTACCTCCGCCACTGTC
CACAATGCCCCGAGCGCGGGAGGACGCAAGAAGACAGGCTC
CGTTTTAGAGGTCAGCTGTAAGGACTAGATAAATGCATGTA
CAGTGTGGACATGAGAAGAAAGGATGACAGAAAGCAAGGGA
AGAGAGAGTGCCTGGGAAGGAGGGAGGCAGGAGGCCTGGGG
AAAACTGTCCTGCTGGGCACAGGGGTGGCCAGCTTTAACCC
GTTCCTGGGATGATGAGGTCAGGATCGACAGCTGCTAGCAG
ATGTATGATCTTTCTTCCGAAGGCAACAAGGATTCTGAGAA
GAAGGACGGTCCTTGACCCCAGGGCTTGTCCACCTGAACAT
AGCGGAGAAGCAGCAGAAGCAGGGATCATGTCAACAGGAGG
CACTTCCCTACCCTAGGGCTAGGTTATCCTGTGTCTGTCTC
CAACCTTGCAGAGATGAACAAGGAGTCCCTGTATGTCCTTG
CAGGGTATTCATTTAGAGACAGGGTATGAGAAGAAAGGCTG
CTCCTCCCGTGTCTTTGAAGAGGGGCGCCCCAATGGGGCTG
GTTCGGCCACGCCCCTGCGTAGGCCACGCCCCTTCTCTGCT
ACTCGGGCTCACTTTTTTCTAGGCCTCAGTTTCCCCATTTA
TAGGGTGCCTGCCATAAAGAAGGCTATGGCTTATATGGAAG
CTGTTTTTAAACAATTTTAAAGGAGTTGGAAGAAATATGCA
GAAAGGGTTAACTGTGGGGAAGGGCCGGGAGTCCCCGGATG
TACAGCCGCAGGCAGGGTGGAGGTGCAGGCTGGGTGGAGGT
TCTTGAACTTTGGAAGGAGAAGGGGCCATGTACCTGCACTG
GGGTTCCTGGGACTGAGAAGAGGCACCTTCCATAGCTGAGC
GGGAATGTGCTAATGGAAGTAGGGTCTTTATTTCCCAGAGT
AGTTTGGTCGAGGATTAGAAAGGTCCTGAACCAGTTGTCTG
CTGAAGAGCAAGGGGAGGTTAGGGGAGTGGACAGAGTCGGG
GTGATTTCTTGAATATATGTAGGTGTTTATGAGAGAAAGGA
CCTTGCCTGGAGCCAGCCCCAGGCCGCAGAGTAGCCATGCG
TGAACACCTGTGTCTGAGGGAGGAAGGCTAGGGGCTTTCAC
CTTCCACCGGCGCAAGATGCAGGGTAAGGGTCTCAGCAGAT
CCCAAATCCCGAGACTCTAAAGGTGATGATGACGTTCGGAG
ATCTGTAGTTTTCCAGCAAGAGGTGACCTTGATCACTACGG
AAATAGGATATCGGCACAGGAGGGCATCAAGATCAGAAATC
GTGCAGGTCCTAACAGAGTCAGGAAAATTAACCCTGAAAGG
AGCCTGCTGTCCGGGAGGTGAGGCACCCAGGGTGACTTCAG
CCCTGCAGGGATAGGGCTCCAGGGGCCATACCCAATGGGGG
GTGCTTCTGATCACAGGGACAGGTGGGTACCAAGATACTGC
AAAGAAAGAAAAACCCTAAGAGGCAGAAAGAACCTGGGTTT
CCACGATGAGGATGGTGGAGAGGCTGCAGAGGCTCAGGCGT
TGGAGGTACCCAGGGCACAAAGGATCCCCGACCACAGAATT
CAGTTGCTCTGGTCTGAGGAAGGAGGAGATGGGGACCCTTT
GATTGCAAAACTGAGACGAGAGGAATACAGGAAGTTAGTAA
AGGCCTCCGAATTCCGGAAGAGGCAAAGTCCAGGCTGAGTG
GGGCAGGGTGTGAGTGGGGAAGGTGATAGTGGTTATAAGAT
CCATCTTCAGCTGAGGAGTCAGGAGTCTAAATCCTTTCCCT
GAGGGGTGGAAGGATCTGGGAGGACTTGAGGGAATAAGAGA
TCCCCACTTTGGGCAGTAGTAGGTATTAATCTCTTTCTGTC
ACAACACAAGAGATATATACAGGATGAGGGGAGAGAGAAAA
GGATGAGGGGAGAGAGAAAAAGGGGGAAGAGGAGGGAAGAT
CTCATTGGTCAACAAAGGGAAGGGGGAAAAATAAGACCCCA
GCTGTTTGTTACGCCGGCCGAGGGGAGGCGCGGCGGCTGTG
AATTCCCTCCTCGAACCCGTAGGATCTTTCAGGTTTCCATC
GAAAGTGGGGTTAGTGACACAGGACAACCTAGTGGATTTGA
CATCAACCATGGTGAGGGCAAGGCTGGAGAGGGGATGGATG
TACTGACCAAAACGGAGGCAAGGGTGTTATGGGGAGACAGA
TTCCCAGATAGGGAGTGCAGAGGTAGTTACAGATATGGGAG
AGAATGGGAAATAGCCACAGAGGCAGAAAGGCAAAGAGCAG
ATGAGCTCCGAGAGACAAAGAGGCGTCTGCAGCAGGGCTTG
GCTCTACAGTTGATGGAGGTAGGGGCGGTCAGATGAGGTGG
GACCTTGGAGGGTGATAGATAGGAGCCATGGGATCCTATGA
CATGAGTCCCAGGAAGTAACAGGTTTCTGAGGAACTACAGA
AGCAGCAGAGGCTAAGAGACAGGGTGTGGCCCTGGGATCTT
CCATGGGGTAGGTGGTAGACAGGTCATCAAGGGTGGGACCA
TGTAAATTCTAAGAGATCTAAGGCTCCTTTCTAGCCTCCCT
GTGGCACAAAGACAAAGTGGAGGGAGGGGGTGACCCAGGCT
CAGGGCTCCGTGGGGCCTAGAGGGCGCCTCGTGCTTCCACC
ACACTTACCAGCACGAAGACAGGGCTTTGAGTCTCAGACTA
GACCCCCAGCTCTGAGGTTGAGGCCACCTTAGGCCACTGTG
ACTGGGAAGAGAGGCAAGAGAGGGAGGTTCAAGGACCTCAA
CTGATTTTTCTAGGAAAATGAGGAGCACCCTACCAAAAAAG
TGGGGGTATTTCCAGCACGGAGGGTTCTGTTTTTGGTGTCT
TAGTGGGATCATCCTGCGGGAGGTGGGAGACAAGGTAGCTA
GCAGGTATTCGGCCATCTGAAGGGTCTTCTGCATCTCTCCA
GGGTCTTCTGCATCTCTCCAAGGATGGGAACCCACTTCGGA
GAATCTAAGACAACTTCTTAAGGAGATATATGTATATGTGT
ATGCTTCCCCAGGCTGAGGCAGGAGGGCCCAGGGGGATCAC
GGAGGGCCCAGGGGGATCACAGGTTGGTCTGGGGCTGCCTG
TAACTCAGAGAAGGGGTCTTAGGTCTAAGGATCTTGGGATT
CTGGTGAGAAAGAAGCTGTGAGGGGAACCCCAAGCTCTCCC
TGGACTTTACGGTCTGGAGGAGGAGGGATGGATGGAGCCTG
ACCTGGTCTGAGAGGCGCTCAGGGACGCACGCAGCTGAAGA
CAGGTTAGATGAGGTAGCTGAGGACCAAAAGAAAAAGGAAT
GAGTCATCGTGGGGGGCCCAAGGCTGCGTCAGTGAGGGGAG
GCATATCACGAGGTGTCCCTAGGATGTGGGGATCTAGCCAG
GGTCCAGATGGTGTTGACACAGGAAATGGTCAGCAGCTGCC
CTGGCTGGCTGGAAGCTAGGAGGGCAATCTTGGGTAAAACA
GCCTCTTTGGACATTGGGTTAGGAAAGAAATGGAGTCTGCA
CCCACCTCTTCTCCTAAGTAAGGAGCTACTTCCTAGATAGA
TTCTTGTGAACCCCTTGCTGAGGGGATCCCTTAGCAACAGA
AATCGACTCTCTGAAGGAAGAGGGCTGGGGTTGGAATGTCT
GGGCTGGGGTTGGAATGTCTAGGTTTGTGGGAGGAGGGCTG
CATGTCTCAGTCAGGTCCGGAGGATGAGGTGGTCTGTGGGA
GGATGAGGTGGTCTGTGGGAAGGCAAGGTGGGGTTAGTGGC
TGAGATGGCAAGAAAGAAGCAGGAAAGCTGGAGAGAATTTA
GCGCACGCGGCGGGAGCCGGAGGAGGAGGGCTGGGGCGCGC
CGCCAGGCGGGCAATCGCCGAGGGTCGTAGGCCGTAGTCAC
TTAAGCAGTGCCAGATGACTAGGGCCAAATTTCAGGGTGGC
ACCTCGAAATCTACTAGACAAGGGCGCAAAACCGTTTTTTT
GGCAGCTGGTACTAAACCTGAGGGGCTGCATGCAGGCCTGG
TACATGCAGGAGGTCAGAGGAGGATGGTGTCCTGATTGTTC
TTTTAGGCAGTTGTTGTGCTAGGAACCTAGTACCTCTGAAA
CAATAAAAAAATATTGCCATAGGCTAACCTCTCAAGAAGGC
CAAGTTAAAAACATTAGTACAGGAAAACAACTTTGAATTAA
TAGCCCTTGGGTGGGGAGGCAGGGAAGTCCTTCCCCAGTAG
TTTTGTCATAAGCACCTGAGAGGCTGAATCCTATTTGTCCC
ATTCTCCACATTGGAGTTCTAGGCACGGAGGGAAAAGGAGA
ACACCCATGGGCGGGCCGCAAGGCGCCCAAAGCCCTCCCCA
GTTAGGAAGCCCTCAAAATCAGGTTGGTTGACTCCGAGGGC
CTGTGCCTGCACCCCTGGGTAGGAAATAGACAGGAAGCTCT
GGCATGTCCAGCACTTAGGCAGGAGGACATCCTGGGCCACT
AATTCTAGGCATGTGCAGTGAGGCCCAGCCCTGCCTCTACC
GATATACATACTCCAGGAATAGGCCAGCGGGTGGTTTATCA
ATGAGGTGAGCATGTTGTGAAGGATTCTGGGAAGCAATGAG
TGGTTGGGAGGGATCTTGGGAGGCAATGATGATGCCATTAA
TGCTATGCCATCATGAAAGGAGGACACTGGGTGGCATTGAT
TAGTGTGGAGTAGTGCAGGGAGGGGCTGGGCGGCGGCATAG
CCTTCCCCATCTCATTGGACAGGATCGTGGTTGAGGATGAA
CTTGCACTCACCGAGGTTGGAGGGCTTCATGGTGTTGTAAA
AGTTGAGAGCTCAGCCACATAGGTGCAGGGGTACTGATACT
AAAGGCTGTGTCCAGTGTGTAGGACAGGGACTCCTTCTGGA
AGGGACGTTGGGATGTATTCAGGTAAACATTGTTAGATGAT
TCAGTGACCAGACTTGTGCTAGGCTGTGAACCTAGTCTAGA
CGTGTCCCAAGGGGCTCCGGAGGATGGATGGAACTCCTAGG
CAGCTACAATTATTGGACTGAGGGAAACACAGCCCTAGCTT
AGCAATCTGCTGAAGGCAGCAGGGAGCTCCGGAGGGACCAG
CAATGAAAATCCACGGAGGGAGGGCCTTGGCTGAGAGCTCG
CTCCTCACCCCCAAAGCCAAAGGCAGCCCCTCCAGAGTTCC
GCCCAAAGCCTTCTAGACTCAGGGTCCACCTCTGGTCCTTT
GCTGACGGTTCCAGAATGAGAGGTCACCCTGGGAGTGCGGG
CAGACAGTGTATGGGTGCAGAGGCAGAGGAAAGTGCCTGGA
CCCCTTACAGGGCGCAGCCGAGGCGCGAGCTGATTGGCCTG
CCGAGTCCAGCAGCAGTCTGAGGACTCAGCAACAACACAGC
CGTACAATCTTTATATGAGAAGGAGAAAGCGGGGCTGGGGA
TACAGAAGGAGCTAGATGGCAGGTCCCAGCTTCAGTCTGTG
CTTGATTTCTCCTGTCCAAGAGGGAGTTGTTGTAAATGGGG
AGAAGGAGATGGGTCTTTGGAGGTTGAGGAGAGGGGGTGCC
GAACCTGATACAGGAAACACAGGCCAGCATAGATCTTATCT
TGGGGACTCAGGACAGGGAAAGGGAGACTGCTACATGACTT
TCTCCTAAACCCAAGGATGCAGGACACAAGTACACACAGGA
CCTGTTCCTATGTGATATGCAGGAGATATGCAGGGGTTAGT
TGCACACGCCACCCCCAGGAAGGGGGACGGAGGCGGCGGAG
AGAGGAAGACTATGGGCGGAAGGCAAGTGAGGGTAGCGAAG
GAAAATCCCATAAGGAAACCAGGTACTTTGTATACTAATTT
GCACACAGCTCTCGGGGTCCAGGCTCAGAGACCCCAGGGGC
CCATCCCAGGCCATGCAGGAAGGTTGAGTGCCTCAGTTTCC
AGAAAGTGCTGGGAGCTGAGAGGCATGGGCTATGTTGAGTT
CGCTGTTGCAAACCCCCCTAAGGAAGAGCCCCCACAGCATG
CCGCTGCGATGGCTGCGAGCAGGGCTTCAGCAGCGAGGAGC
CCAGCAGTGTCACGTGGAGGAGGCGGCAGCCGGACGCCCAC
TCCCCAGGCTGAGGTTGCGGAGGTCACCTGTCCCCAGGAAC
GGTACAACTACAGCCTGCACAGGAAGTGACTACAGTCCAGC
CTCACCTGAAAGGTAGGTAGAGGAATATTATTAATTCAAAC
CAGAGCCCCACTGGGTATGGAGGCACCTGGCCTGCCACTGT
TGTGCCTGCCAGCTGCAATGAGGACTCTAAACTCAAGTAGA
TTCTGGGAGTGGGTGGGGCCAGGAGCACAGTGTCTCCAAGC
GGGGTGTGGAGGAGGAGAGGAGGCCCTCCGAGACTGTCCCC
CGATGCTGCTGTGGCCTGCAAGGAGCTGGGCTGTGGGGGTG
GGGCTTGATTGACCACGTTCAGGGCTGTTCAGAAATCACAT
CTGGGAGCTGGGTTGCGGAAAGGTCCGGCCCCGAGTAGGCA
CAGACCTCCCCATGAACACCAGGACCCCCACACAGCCGTTT
CCACCACAGAGGAGGAGGAGAGGCCTCTGAGGGGAGATGTG
CACGACTCAGAGGTTACTGAAGGTGATGGAGCCTGGCGCCC
CTGCACAAGATTCAGTTGCCAGGGGAACTTTATTTGCAGAG
ATAGAAGTACAGAGAAGCCTAGGGTTGTGAAGTTCAGAGCA
ATAGAGCGAAAACCAAGAAGAGGCCACAGCCAGGCAGCTCA
CTCCACCAGGGGCTGGTCCCAGGGGAAGTAGCCAGTAAGGA
GGCAGAGGCACTGGGGGAGCAGGGGTTGGGCTGCCTTCAGG
AGGGCTACTCTGTTACAGTCAGGGTCGAAGACTAGCACATT
GTCTGCTCCCCACTTGAGGGAGGCAGCCAGATATTCTCAAC
TGGTATCAGCTGGCCCTTATAGGCACCCCTTATTTAGACTC
CCAGGGGCTGGAAGTGCTGAAGGCCAGAATCCAGGGCTGTT
TCCCACATGCTCAGGAATTCAGGCCTCGGCTTCTCTTCCTC
ACAGAAAGGTCAGGCTGGAGAGGTGTCCACCTGGGCCACTG
GCATAAGTTAAGTCAGGGGTAGGGGGCTGGCCCAGGTGAAA
ATTTAAAAAAAAAATGAGGCAGGTGGGCTTGCAAGATGGCT
GTGAGGCTGTGGGACCCTGAAGGTTTCCAGGGAAAGGCAAT
CTGGTACTTGGGCTTCCCTCAGGAACATGGAGCCTATTGGT
CGGAGGCTGGGGCGACTGTGAGGCCTGGGTCTGGAGTTCCT
CCCTGAGTTCCGTCCGCCCGAGGCCTTGTCATCCTTCTTGC
GCGGCGGTGCTGGCGGAGGTAGGAGGCCAAGCGGAAGGCCA
TGGATTCCTGGATCGGAAGGAGGAGGGCTGGGGTCTGGGCT
TAGGCGAACTAGACTCTTGCAGGTAGACGCAGCCTCTGAGT
TGCCGGCTGTCGGGGGATCTAGGTCCAAGAGGGGGTCTATC
GAGTGAACATCAATGATACAAGGAGTGCACCTCTATGATCG
TATTAATTATGTTTGTGTTGAGGGCAGGGCGTGCATCTGTG
ACAAGCCTGTGCTACCGTTCAGGAAATGGATCAATCTCTTT
TAAATTTTGTGGTGGAGGTGAGGTGGGTGGCTCCCATTCAT
TTGGGCAAAACTGTTTTTAAAGGAACCCCAGCAGGGAGAGA
ATGGTACAGTACGATTCTGTAGGGAGTGAAGATGTTATGCC
GAGCCATCTCTCTAGGCCCTAGGGGACATAATCTAAGTCCA
TCTGGGTTAGTCCAACCTAAAGGGCCAGTCTAATCTAGTGT
CAGGATGGGGGAAGATCAGTAGGGTCAGACCATTCTGCAGT
TGGCTGGCAGGTGTCATTTGAGGGGTTCCTGGAGGAGTCTA
CTGGGTGGCACCATTTTTCCAGGCAGGGGCCTGGCTTGTCT
TGGTTGCTCCTGCTCCCTCCAGGCCCTCTCCTCCACTGGAC
CTGTCAATGACCTGGCCAGGAGGCAGCTGAGGGAACGGGCA
GTGGAGTCTCGGAATCCCTTAGGGCAGGCAGAGCATCGGTA
TCCACGTTGTTTTCTTCAAAAGGTGTTCTCAAGCTCTCCCT
CTGGGCCACTCGCGCCTGACAGGCACGCGTCGTACCGGACT
AGAAGGGTGTGAGCTTGAGAAGGCAGGGCTGAGATGATGTT
ATGCTTTCAAGGTGCGAGGCAGGACTACATACAAGTCATTA
GTAGGTGTGACCCGTCTGAGAGGCTGGAGTTCCAAAAGTAG
TAAAGAACCTCTCAAGTGCCAGGGCCCCCCACGAATCCTTT
GGATTATAGGTCTGGGTGACAGGTGGCAGCGGTTGCTCAGA
GGGCTTGAACTCAACCTGCTAGGCTTATTGAACAAATGCTT
CTTCTGGGGAATGATGTCCCAGGGCAGACAGGGAATCCACA
ATAAAAGGTCCTGGGCTTTGAGGCGTGAGGGGGAGACATCC
TTCCTACCTCCTCAAGCACCAGGCAGCCCACGCAGCGGCCG
GAGCCTCACACGCCACCGCCAGGTGCATCGGCTCCAATTGC
GGGAAGCGCCTTGGCCGGAAAGGATCCCTGACCAGGGTGTT
ATGAAGGGTTGGGAGGGCACAGGTGGGGGTCTGGGTGCTCT
GGATGGGGGGTGGGGTGGGCAGGGGACAGACGCGGCTTGTA
CACTGGAGGGTAGGCATCCCAGGACCAGTGCAATCCAGTTG
CGGTGTTGGTGCCGGAGCAGAGGTGCCAAGGCCTTAAAAGC
ATTTTAAAAAAAGAAGGAGGAGGAGACTCATGAGCTCAGGT
ACTGGCCATTTGCCTCTGGTAGGCATCCATCTTGGTACCCA
CTGTATAAGAATGAAAGGCTAGGGGGCACTGTGATCTCATC
TCAAGGCACAGCCATCATGGAGGGGAGTCAGGACAGGACTC
CCTGGGGCAAATCTAAATTAAGGAATGAATACGTTCCATAC
TTACGGGTCACTCAAAGCAAAGGAATGGCTCTTGTGAATGG
GGGTGTGGGTCGGAGCGGTGAGGCGACGAAAGCGACACTCA
GATGCCAGCTGTATCTAGAGAGGAGGGGCCAAGGTTAGGGG
CGGTGGGTGGAGGTGAGGGAAGGGAATCCGAAGGATGTCTG
GGGAATCCGAAGGATGTCTGAGGTTATGACCTGAGTCGGTG
AGGGCTACGAGATGTCCTGAAGGATGGCTGCTAGGTGACCT
CATTCCAGAAGCATATTCAGAGGAAGCATCCCTGCACTGCC
ACATTCAGTCTTCCTCTGCAAGGATGGTTTAAGTCATGCCT
CATGTATTAATCAGCTACTTAGGGATCATTAAAGGAGACTC
GCCCAGCTCCCACTTCGGGGAGGGGCTTTACTCGCCCACGC
TGGGACAGGGGAACGCTTGCAGGATGGACCCCCTACCCCAA
AGGGGCCCTGCCAGCACCCCAGGATTTCTGAATGATGCAGT
TATCCAGCTGAGCTGCTGGCAGGCTTTCTCATTGCTAACCA
CCAGCTAGGCCTCCTTAGCCAGGAGTAGCCCATCTGCATCC
GGCGCTTGCGCAGCAGGAGCAGGGGCGGACAATTTAACGCG
CAACGAGAATAAACAAGGTGAGGGCGCCGGGGTTGTGGGGT
ATTAAACTCCTTCCTTGTCAAGGCAAGGAAATTTGTTAAAC
CCACCCTGCTTTTGGCTTTGAGGGAGTGAGGTAGCCAGGGG
GAGATCGAAAGCGCAGGAGCAGGAGCCGAGATCGGCGCAAC
GTTTTCCAGTGATAAGGGTAAGGGGTAGTAGGGATGGTCTG
CCTATTTGGGGCCTAGGTTGAGGCAGTTTACTCTCGGTGTT
TAGTTGGGTGTAAGAGGCACAGGCTTGAATGGAGGGAGGCT
CACCTTGGAAGGTGCTGCTGAGGGGTTGCTGGTGTTCTTAT
CCCAAGTTCTGGTTTTAGATAGGTGCCTGTCCTAGGCAGAT
AGCCTAGGGTTTTCTTGTAGAGGAGTGGAGCTTCACAGATA
ATGAATGCTGAGTAGATGCTAGGAGCCAACCTTGTTCACAG
TTGCTTAGGATGTGCTTCCCAGGTTTCTGAGTCTCTGGTGT
TGAAGTAGGTAGTTGGTGTTAGGATAGTGCGTCTTTAGATG
CATTTTCTGGCCTGAATTCAAGGTAAAGAGCAGCCTTTCCT
CAAGTTATTAAACTTCCATGAGGCCATTGTCTACATTCATT
GATAGGGTCTTAAGGAGTCCAGGCTAGCTTTGTGCTCTGTA
TATGTATAGCAAAGGAGCTAAGGGCATGGGCTAAGGTCAGC
GTGGCTGAGATTATGCTGCCAGGGGCCTAGAACAGTGTGGT
TGAATGTAGGCAGCTGCCCCAGGGCCCAGACGCTTCCTCGG
GTGGGGTCCAGGATTTATATAGGGGTTTCATTTTTTTCATG
GTCGGCTGCTCGCTTTGTGGAGGGTGTGTGGTGTGCATGCC
CTGGGGGTACAAGTATCACTAGGTCATGCACCTCAGCAGCA
GATACCCCCAAAAAGTAGATAGGATGTGCCTGGGCGACTGC
TTAGGGACCGTTACTTGCTGAGGAGTGGCCACTGGCACTCA
CCATGGTTGTATTTGAAGACAGGATGATTAAGTTGACATGA
CATAGCAGCTTTCATACCCAAGGGTTATTTTCCTTATTGGG
CGGTGCCGCCGTCGCCCACCAGGACGACCTTGAACTGGACC
TCCCTAAAGATCAACAGTAAAGGAGAAATGGTGGGGAAGCT
ATGAATTAAATTACGTTGAGAGGATGGAGAGGATATGGGGA
TCTTCTGATCTCTCTTAAGAAGGATATATAAAATTGTAATC
GAACAATGGCTGGTAGTTTTAGGCCCAAATGCCCAGCTATG
TAATGGCAGTAATGCAAGGAAGGCTTCTTTGACTATAATTT
TCCATACAGATCCATGGTCAAGGCCAGTAGACAATAATCTT
GATAGTTCTTTTTTCCCCAAAGGTATTAGTGTTCATTTTCA
AACAGGTAAGTTATAAATCAAGGGCCTTCATTCTGCATCTC
GTTCAGAGAAATATCCCCCAAGGTCGTGAGCTATTCTTGTT
CTGATCATTCTGTAGGAGAAAGGGCATGGGAAGTTAAAGCA
TTGTCCTTTTCATGAAGACAAGGAGTGCCCTAGTTGGGTCT
TCATATGAACAACTTACTTTAGGTTCTATTCCTAAGGACAA
TGAGTCTAGTGTTCTTAAGAAGGTATAAAACAACACATGAA
GGCATAGCTAACAGTTTTGGAGGTGTTTTGTTGTTTGGGTT
CTGTTTTATTTTATGGTGCCAGGGACTGCCCGCCCCCATCC
GCCTGGTGCATAAAACATTAAGGGGAGTAGAATATTAACAT
GGAAGAAATGCCTGCAACACAGGATGAGAGCTTTGCAAAGG
GGACATACTCAAGAGTGGGGAGGTTATATAAAAATTGAGCG
GGAGGAGAGGAAAGAGTGGAAGGGTAGAGAAGGATGGAAGG
AGCAGCCCTGCACATAGTATAGGCTGCCATGGTAGTCTTGA
AGGGAATCTCATTAAGATGCAGGGTGTTCCAAAGGGAGGTG
ACCAACTCGGTGACTGAGACAGGTATACTAGGCCTGTTATT
CCCAAGCATATAGAATAGTGAGGATGCTGAGAGACACTCAG
TCAATCTAGGTTGCAACCAGAGGAGAAAAATGGTTTGTTTT
TGACAGGCACATGGGGTATAAGGGCTAAACAAATGAGCAAC
AAGAATAACTTCAGCACATCAGGGATGTTGAAGCTGTGCTC
GTTTTTCATGGTGTTGAGGAAGGAACTCCAGACTTTATATA
CTAAAAACACAGACTTGGAGAGGATGTTAGGTTGGGCTTGG
AAACATGGTCTAAATTGCCTAGGTTTACCAAGCTTCATTCT
GTCTCCCAGATAATTCTCTCAGGAAAAGGAAAAAAAACAGT
GCTAATGATGTTGGACACTTAGGAAAAGTAGAGAAGCATCT
TTGCATTTGGAGTATTCATTAGGAGCTGTGTTTGATCTCAC
GCAAGTTCTGAGAGTTCTTGAGGCAGAATGAAGCATGAATG
GCAAGGAGATGTCCTCAAAGAGGACCATGGCTTCCTTCACA
CTTGAATACGAGTCTCATTCAGGAGGCCAAATACAAATGGC
CAAATAAGAATTCCTTTCCCAGGATTAGATCTCGAATCACA
TGGTTCTATATTTGGCATTCAGGCTACTATAGCTTATTGAA
GGGACAGGCTTGATTGCTGCAGGCAACCAGTTCTTTTTTGA
CTGGCTGTTGACAGGCTGTGAGGAAGTGGGGCAGCTCAGTG
GTCCCCCCAAAAGAAGATGGAGGAGAGGGGGCTCTCAGAAC
AATTTTGTTTGGGAATTCTGAGGAATCACTTAGAGCCAGGA
TACAGTTATAATGAAAACACAGGTTAAATTCCCATTAATTT
TGAGACAAGTGAAGTGGTGCAGGAGAGAGCCCTGGCTTTAA
CACAACTACATGTCTGAAAGAGGTGTCCTAGCCAGATCTGG
AGAGAGCACAAAGCACACAAAGGTAGTGGAAGTTTCCAGCA
TTTAGTCTCCAGATTAAATTAGGTGTTATTAAAGGAAATGT
AAGCAGATTTTTAATTTTGCAGGTGTCCAATTTTTACTCTT
TTTTTGAAAAGAAAAATGAAAGGGAAGTACCACACCCACTC
GTATTGTAGAAATATCGATTAGGTGAAAATTTTAAGTCAGA
TGACTATACCCACATAAGGCAGGCTCTGGGGAAATGTTAGG
CTTTTACGGTTTGATTTGAAAGGCCTATGATTGCATTCTTT
AAAAAAGACTATCTCCTCTCAGGGGGTTCTGTTCTTGTTCC
CATGTGCAAATGGGAAACTGAGGTTGGCTTTTGTGAAGTGC
GCCAGTAAGCCACAGCCTATAGGTTCTGCTCGAAGGATGGA
TTAGCTGCTTTTATTTGGTTAGGTGTTTGAAAATCTAATAA
GTATATATTTTCCAAATTGGAGGACAGTTAACCAAGATTGT
TATCAAGTTACGTGGTAAGTAGGTTCACAAACTCTTCAAGT
AACATCTATTAAAATAATATAGGTGGCTGGGAGCATAAACA
ACTAGGCACTCACCTGGGGCAGGGTTCTTCCAGAAGCCTCC
CACTGAGGATGTACTTCAGAAGGAAAGTCTCCAGCAGCAGC
TTCTCTGGTGGTGTCTGTTTAGGTGAATCATCATGGAGACA
TGGTCCAGGCCATGATGCCAAGGAATATGATGTCATGGGAA
CCAACATTTCCATGGTTTTCAGGGTTTATTCTGAGACAACA
GATATATTAGGTTTATTTCCAGGTGTGTGTGTGTGTTGCAT
AAAACATAATGAAATATTACAGGATCAATTTCAATAAGTCA
TCTGGAGCTACTGAGGACATAGGGAACACTGTATTACACAG
ATCTCAATGAAAGAAAAATGAGGAATAAAACAGTAATAATA
CACACAGAATACATTGAAATAGGGAACATATGGGAATAATG
ATTCCTGTAATGTCATAAGAAGGTAGAGAATGAGAGGTAAT
TTCTGAATGTCTATTAATTTAGGAAAAAGAGATGCTAGTGA
TCTGTGTTCTCAAGGTTTAGAGGGATTTTAATATACTTACA
TTAGTTAAGGTAGTGGAAATAGGACTTATTAGTGCATAATA
AACTGAGAACTAGGAAAATAAGGAAACCTCTGTGATATTTT
AATTTGAAGTAAATGCAATGAGGTTTTCACCAAAAATTGTA
CAGTGATTATACATGAACAGAGGGAAGCACGAAGCCACAGT
CTTGTTCATATCAACAAGCCAGGCAAATACATTAACTGAAC
GTCATTCTCAAGCGAATGAGAGGTCTCAAAAATTGAGCCAG
ATCAGTGGCAAAGAAAGGGAAGGGAACTGTACAATGTGAAA
TTTGTACAAGTCCTTCGTGGAGGTAAATGAAGAGGGAACAG
CTGCATTTTATGATTTTCTAAGGTATCAGGTGCTGGACACT
GGATTGAGTTAGTAATGCTAAGGCTCATTATAAAGGCATCA
AACAAGAGTGACAAACTGGTAGGTGCTGAGGACACAGGTGG
TAAAGCAAAAAAAAAATGCCAGGGTAGCCTTATTTATAATG
TAGGAACTAGGTGATAAGTGAGGAGATATGAAAACGTGTAT
CGTTGTGCTTAATGAAGAATAGGAACGGATGATCACAGTAG
TTCTCTTCCACTTTGAACCGAGGCAAAGATAAATACAACCC
CCTTTATGAGCTCTGATATCAGGCTTCATTCAGCAATCTGC
CAGGACTTTATGGGAGAGGTAGGCACTTCTTTGAGTCTGTC
TTATGAATCAACAGAATGCTAGGATCCCTCAGAATTTTTTT
CTAATCTAAAGCTATCTATCAGGGTAATTTCCATACAGAAA
GGTGTTTTTTGTCTTAGGAAAGGGATACATAAAGTTGTTCT
CCATGACTGACCTGACATGAAGGGCACCATGAGCTGTCATC
AAGATTAGTCTAATTGGTTTAGGTGTAATTTCAGACTGTTT
ACGTGTTAGGTGTATTTCCAAGGGGTACATTATACCATATG
GAATTCTCTATATATAGGCAAGGATATATATTGTGTAACCA
TGATTTCTTGGGTTATTCCAAGGTTTATGTGGTTTGAGATA
AGAAATTTTGGACAAACACAAGGATGTTGCCCACAGTTCCA
CATCATGGAAATCAAAACTGAGGCCATCATTTTCTATTTCA
TTCAGTTGTCAGTGAATACCAGGTTGTATTAGCTACATAAT
TTACCTGGGTTGATGAAGCCAGGTCCAGATGGACACTGAAA
GTGGGAAGGAGAGATTTAAAAGGAAAATATGCTCTGTGTTA
TGATCTGATTAGGATTATGCAGGTAATGCATTCTGTGGTGG
CATATGAATATGCAAACAGAAGGAGCATGAATGCATTGGCT
GGTAAAGTGGTGTTGACATTAGGTGTAGAGAGGTACTCTTC
GAAAAGATCAAGAGATCTTTAGGTGTATTTCCAGGAGGGTG
AAGTTGGGGTTGCTGAGATTAGGCCAGCACCTGAACAGTTA
CAAAACAAAACTCTCCCACTAGGTCAAATAAAAATCAATGG
AGCAGAAAACAAGGACTCTTAGGATCTCTAAAGATCAACAG
ATACATCTCAACAAGAGACGAGGGTCCACAAGAGAAATGTG
TGCTCCTGAACAGTTATTGCAGGAACACAGCTCTGAATTCC
TTCAATGTCCATTTGTTTTAAGGCAGATCGTGACTCATTTT
TGCTTTCTGTTGAGTTTTATAGGTAAAAAAGCAATTCTCCA
GTGATCTCTTCATGATAACTAGGGTATAATGAAAATTTGAG
GTTTTTGCTTCGAGCCACCAAGGGAAAAAAAGAACCCAAGT
AGGAAATTAACATAAAGCACAGGCTTCCCTGTAGGAAGAAG
AGAACAGAACATTTGTTTCTAGGGTGGCTATTCAGCCCAGT
GGTTTGGAAATGTCAAGAAGAGGAGAATGAAGGTATTGGCC
GCCAAAACACAGTCATTCAAAGGATTAAAGTAGATAATGGA
TTTGTATTGTGTGTCATGAGAGGACTGAATTGGTTTAGAGA
GGTAATATGCATGACAAATCAGGTCCCATCTGAAGTTCCAC
GCTCATCAGCAAAGTCCTCCAGGGGACTGTGCGTTGTCTAA
AAGAGACACTAAGAAATGTTAGGGGAGAACCAATAAAAGAG
TTGGATATTTGAGCATGTAGAGGGTAGAGATATATTTATAT
ATTGTTTGAGAGGCCCCAAAAGGTCTAATTAAAAAATACAT
GCAGGTCCAGGCATCCTTCCAGGGACCTGGATGGGGGGAAG
AGGAGTATCTGTGGCACCAGAGGCCTGCTTATAAGAGTTGG
CCTCAATTTGATCCTCCTGCAGGAGATGCTTTTGCAGCTGC
CCATGTCTACAGCCATAATCAGGGCATCAGTCCTCTCATTT
ATAGCCCAGTGAGAGAGACTAGGATAGCCCAGTGAGAGAGA
AACTAAAGATGACATCATATAGGAGAGTGCATGCATCCAGC
GCTAATAAGGAAGAAAATTAAGGACTTTAGAACATGGGAGA
TCCAATGACCTGAAGGATGAAGGGCTGAAGGTTCTCTGTGG
ATGTCGGAGAGCAAAAGGTAAGGTGTGGAGAAATGGCTCCT
AGCATCCTAAGCAGTGTGTAAGGCAGAAGCAGAAAACAAAG
AATTCCATTTCTGAGAGCCCAGGCACCAAGACACTGGACAA
TTCCTGTACTGTTCTTGTCCAGGTAGTTGTCATAACTAACA
CAGGTGACTGGGAGGACTGAAGGCTCCTCTAATTGGTCTAG
GTGGATTTTGAAGTATAAGTAGGAATTGGTTAATAAGGAAG
GACATGTGCATGCCACACTGAGGACAGCCTCAGTCGCTGAG
CCTCATGAGACTCATGATCAAGGAATGACTGTCAAGGGCCT
GAGGAGAATGAGGGGATGGGAGGGGCCACAGTAGACCTCCA
ATGTATGGCATGAAAGCAGAAGGGGGAACTGTTTGTAGAAG
AAGACCGTGCTGGGAACAGGAGGCTACTTCACGCCTCTGCT
CTGCAAAGCAAGAGGGAAGGAGGAGGCAAGTCAGAGGTGAA
GATGGGAGGGCCAGGTCTGCAGGCTAGGAAGTACTGCTGTC
TGGTCCAGTTTTAAAACCTAAGGAGGCCAGCCTAAAGCCAT
ATGTTCAGGCGCTGGCCTTCAGGGGCTAGATCAAAAATAAA
AGACCACGACAACTGACTGGAGGGCTGAAGCTGAAGTGACA
CTGATGCTTGGAGGCTCTATAGGCCAGAACCTGTGCTCCAC
GCCATGTTTAGACTTCTGTCAGGCTTACGTGTTGCTGACAG
GGCATGAACTTCGAGTTGTCAGGATTGTGCCAAACTTTTAT
AAGCCAATGCCGTCTGCTCCAGGTGTCAGACACACAACTTG
TGGGAGTGTGGGGCTCTTGGAGGGCAAGGGGCAGGAATCCA
ACTAAGGACTCCTTAAAACGAGGATGCTCAAGTACAACTGG
TCACAGAGCCCAGGGTCACCAGGAATAGGTTTCTGTGTATG
CTAAGTGGGGGAAGGAAGGAAGGGCAGGACTTGAGCTGCAG
CCTCGCACCCACCAGCAGGCAGGAGTGGTGACATGCCAATG
GACATGAAGTAAACATGGTCAGGACAGAGAAAAACCTTGGC
CGCAGCTAGAGCAGCCCCTGAGGAGCACCCTGCTCCTTCCT
CCAGAAGACTGAGTCCTCAAAGGAGAGTAGGAACTATACTC
TTACCTGCACTTGACCCAAGAGGCTTAAAGCTTTCCCCAGA
CTTGTACAGATTGGAGGTGGAGGCGGGAGGTCTGCTAAGGG
GCCCTGTGTCCGCCCAGGGGAGGAAGGCAACAGTCCAGGCG
TGGTGAGAGTCTGAGTCCTGAGGTGGCAGAGGTTGACAAGC
GGGAGAGGAGGGGCTGAGACAGGGAGAGCCACCATTGAGTC
GTTTTTTAAACTTGTGACAAAGGACTGATGCCAAGGGCTGG
GAGGGACAGAGAGGGCAGAGAGGTGGGACAGGATTAAGTTT
CGATACTGCAACTGTTGTCAAGGAGACGGATCTCCCACTGC
TAGGCGCTTAAAGGTCCTGGAGGCGGGTCTCCCAAGTGTGC
CGTACAGGACTCATCACAGTAGGGCTAATGGAAAGCCGCTT
CTAGTTTTTTTGTTTTGTTCAGGGTTTTTGTTGTTGTTGAT
AGTGCCCTCTTTACAATGTCAGGTACCTGGGCTCTGCCTTT
CGCTAGATTTCTAGTATCAGAGGTAGGATGTAGCCTTTTAA
GTTGTAGCCTTTTAATAGACAGGCAGCCCATGTCGCTGCAA
TCCTTGACAGGACCCCCACGAGGCTTCAGGCTCCCCGAGGA
TCTTTACCTGAGTGTGGGTGAGGTGTTATTTATAGGAGTGT
TGTTACAGCTCTGAGGGAGAAGGTTTCCCCAATGCAAATGT
AAGCACAGGGGCTCTTTCCTAGGTGATGCTGGTCCTGCTGA
AACAAAAAACCCAACAAGACAGGCAGTAGGATTTCAGAACT
CAGATGGGTCGTCAGCAATGAGGGCACCTCGGGATGTGACC
GCGTGAAGCTCCTTGCTAGGAGGCACAGAGGTGGGAAACCT
CGGCAAGGCATTCCGGCGTAAGGAGCACCTGCGGCGCCACC
TGAGAAAGGGGGCTCAGGGAAGGAGCAGTGCCCCCACTCCT
TTGTGGGAGCTGAGCATCTGAGGCACAGGGGACTTGGGGAC
GTAATGGCATCACACAGTGGAGGGAGGTAGAGGAACCCCAA
CCCCCACGGCCGGCTCACAGAGGTTTTTCAGGAGCATATTA
AATGAAGAAACAGGTGAGAGAGGGTGTAGAGAACACTGGGA
GGCTGCTGTCCAGGGCAAAGAGGGAGAGAAAGGAAGAGAAA
GGGGAGTGTGCTAGCCATCAAGGCAGTGAGATAGCTCATTG
ATCAAAAATTAAAAATAACCAGGGAAAGCTAGTTAAATGGC
TCAGGAATCTATGCATACTCAGGTTGGAGGCCAACAAGATG
AGTCTGGGAAGCTGGCTAGGAGGGGATCAGGGCTTCCTGTC
TGCCGCCAGATAGCCCTGTCAGGTCAGGGCAATCAGTATCA
CCCGGGAGCAGAACCTGTAGAGGATCTTGCCCTTAACCAGT
TCTGGGGGTGATTTGAGAGAAGGAGCTAGAAGATGGGAGTT
AAAAAAGTCAAAGGGGCAGCAGGATGGCCAGAGGTAGACCG
AATAGCAGGTGCCAGTGGGAAGGGGCAGTGGCTGGGCCAGC
AGGCAGCCACAGAGGCCCAGAGGAACACCACAAGGAATGCT
GGTGTGTAACTGTTCCTTGAAGGAACAAAGACTTACAAGGT
TTCTGCTAAGCTCCTGGAACAGGGAGGGTTAGATTCCCTGG
TGGGAATACACGGCAGAGAAAGGCAAACTGCTGGGGACAAA
CCTGTAAGGTCAGAGTCATCAGGAACAAAGTAGCAACTGAC
TTATGAATAAATGTCGGAAGAGGCTCACGCACCAGGAGGTG
GTCAGGAATGGGGGCAGAGCAGGGAATGCAGTACTCTCAGC
GCAAAGGCTTGAAGGAACGAAGGAGATCAACACACACGTGC
TGATTCAAGTGACATTAAGCAGGTGAAAGTCTCCCTTTCAT
GAGGGAGGAAGGTTGACGAGAGGGAGGGGCAGGGTAGGGAG
TGAACCACAGATGGGATGAGAGGCAGGCAGTTCTCTACTAA
CGTAGGTGAGAAGCGCAGGCAGGCTCAGGGGTCTCGAGTAA
GAGGCTAGTCTGAGCATGCAAGGCGTGCACGTTCCTGAGGT
CCAGGGACAGGTGACTGTACAGGTCCTAGTGGGAAAGGAGG
GGGTAGGATGTCCAAGTGTGAGGGAGGTTTCTCTGTATAGT
CGTGCCCTGTGGATTGGTTCAGGTGCCTTGTCCCCACCGGA
CAGGCACCTTGGCCTGGCACAGGTGACTGGGGACATCAGGG
GTGTAGGTCTTGCCTGCCGGAGGCCAAATATCATCGCCTTG
GGGTGATAGAGCCATCAAGAAGGCGCTGGGGTCCTGGTGAG
TGAAAAAAGAATTCTCTTAAAGGTACTTTTTTTCCTTTAAT
ACAAAAGGTTCCCACAGAGAAGGCAAAACATAACAAGAGTT
AGTCCCAAGCAAATCCAAGAAGGAACATTCAGGCAAGAAAT
TCACAGGGTCTTGTGGGACTAGGTATGGAATCAATGCTTTT
AAACAAACAGAAAATCCTTGAGGGGCTACCTCAGAAGACAA
CTGGGTTTGCTAGGTTGCCCAGGCTGTTTCCCCAAAGCAGT
TCAGTCTCACAAACTGTCACAGGCCCTGACAGTACTCTTGG
TGTTCTTAGAAAGTTCTGAAAGGCTCCTCTAGACCAAGGAG
CTACTTTGGTCCAAAATATGAGGATGTTTAGTCATTCTTTT
AAGAGCCATGGATAGAGGAAAGGGCTACAACGGGAGGGCTA
GTGGATCTCTCACCTGACTAAGGTAGAGCTTCCCTTTTATT
CATCCTTTCATTTCAGATACAGGAAGCCACAGGAGAAAATG
GCAGCTAGCGGGCGCTTGTTAGGGAGTGGGAGCCCGAGCGC
TATATAAAGTTTCTCTGGGTAGGCCAGGCTGGAATGGGGCT
ACTAATGAAAGCCATGCTACAGGTGAGTTTATGTCTGCTAT
CTTAACCTTAACTGCCTACTAGGTGACTAATAACTATGATA
GGTGACTAATAACTATGATAAGGTGTAGAGCCCACTCAGAA
TCTTTTTGTTTTGAAATGGTAGGAGGTGGTGCAACATGTTG
TAGAAACTGAAAGTGTCTTCAGGTGGAACAATTAGTATGTG
AAAAACCAGCTGGGCTCTAAAGGATTTCTCCGCTGGGGACT
CAGAGATACCAACTTCCTCCAGGAGATAAACCGCAAACAGG
TATTCTCCTTGATGGTGACAAGGTAGTAACAAATGCCAGAC
CAATCCTCAGACCCTCGCTGAGGGATGATCTGTTCGGATCT
ACACTTGGCAATAGCCTTAAAGGATAGTCAGCCTAAGTGTA
AAGAAAATTAACAACACTGGAGGTGTTTCTATGAATTTAAA
CTGCCTGGAGCATAAGAGACAGGTGGGTCATCATCTGTTCT
ATTTCCCAAGTGCCATTGCGAGGGATCACTCGCCCACCTCC
TTGCTTTCAAGTCCCAGCAGAGGGATGGTTGTGTGTACTGG
CAGCTCTATTTAGAAATGTCAGGGGATTCCAAGCTTTGATT
TTTCTTGGGAGATGTAGAAAAGGGGGTGGGGAGTCTCATTA
AAGAGACCAGAAAAAGGATAAGGATGGCCACCATAAGCCAA
CCAGCCCGGCCCAGTGCAGCAGGGGAGGGAGCATCCGGTAG
TTATAAAAACCAATTTTCTAAGGCAAGAATCATGGAAAGAC
ACGTTGATGCTACAGGGCTGAGGATGTACTCACACAGAGTA
TAATGAGCAATGCGAACTGCAGGCTCTTTGTCTCAAAATAA
GGGAAGTTAAAGTCACGGGGAGGAGGTTCTTGGTTGATTTA
TCTGTGTTCCGTAGGTGCCCAGGATGGGAGCATTACTCCCG
CAAAGAAAGGGCTTCTGGGAAGGATGGAGGGGTTCTGAGCA
CACTCGGAGCAGGAGTCTGTAGGAGATATCCAGAACTAGAC
TTCCAGAAGTTTCTAATAAGAGGATCATGGCATCGATCACT
GATTCGTAATGGACACCCACAGGGAATGAATAAGATGTTTT
CAAAGCAATTGTGTGCACATAGGGCAGAAATGCTCCTGAGC
CTCAAAACCTTTATTTTATGAGGGAAAAATTCAGACTCAGA
TGACCTTGCTCATATGGGGCAGGATTTCCCATCCCCCTAAG
GCCTAGCCTAGTGAGCTTCAAGGGTAGAAAGAGACGAGGAT
TCAGAGCATCCACCCTGGGTAGGGCATGATGGCATCCACCC
TAGGTTATCAGGCCCTGGGCAGGACATCTGGAGATGATCAG
GAAGCTCAGATTTTGGACGAAGGGATGAGAGTTTAGAACTG
GTCTCAGTGGATGTGCGAAGAGGACTTTGCACCTGAATCAG
TAACAAAAAGTATTAACCAAAGGTGATACAATTTTCAGAGC
GATTCATAAAATTAATTTGTAGGGTTAATAGCAGTATTAAA
GGGTTAATAGCAGTATTAAAAGGACACGGAACAGAACATCT
GTTATCCTTTTTTCCCCCTCAGGATTAGTTTCTGAGATTGG
CAAGACCTAAGGGCTTTGTGAGGATGGATTTTATGGTTTAA
TCATCTACTGCTTGAGGAATAGGGAGGTCCATGCAGTGTTG
TGTTCTCCAGGAGGGTCAGCAGGTAGAGAGTCAGGAAGACA
TGGTCATGTTGGCCAACGCCAGGGACCTCTCCATCTGTAGA
ATGGAAGGAAGATCTATTGAAGGGACTGGGTATATTACAGT
AGTCTTCATCATCCAGGCTCAGGACTGATGCCAAAATTCTG
TATGTAACTCCAGCACTCCAAGGCTGACTGAAGTGTGAGGG
GCCCACCACTACCAGATGGGAGGCACAGGTGGAGAAGGCCT
ATAGCGGTCATAAGCCATGGAGGCCAAGAGGGTGCACTCTG
TGGCAAGGAATTGGCTTCAGAGGAATGAGCAGTTTCCTTAA
GCATCTCACCTGGTGGTTGGAGGGAGTAGGAACAGAGCCTG
CTACTATGACACAGCTAGTAAGGGCTGGAGCCCATCCCAAC
TCATAAATGATGAAGAGTCTAGGTGAGAGGTTTCTCACTTA
TGCACATTTTTCTAAGCAATAGGGATATCATCACTTATTCT
TGAACCACCTCTACTTCTTCAGGGCTAATTTTGTGCTCTGT
TAGATGAGGGGGTTAAGCATAGGGGTCACCATGGTGTATGA
CAGAAGGGTGGCATGGGCCCAGGATTCGCAGGTACTGTGTT
TCAGTTAACCCGTGGGATAAAGGGAGTGACCTCATGTGCTG
TTAGACTGTTCTCAGTCTCCAGGTATATAGTAAAATGTCAT
AGAAGGGGGGTGCGCGCAGAAGGGTATTATAGAGTGACATT
CCAGGGGGTGGGAAGGAAGAAGGAGTCCATGAGACTTCCCT
ATTGGTGTCCCAAACATGCCAGGGATTCTCGCTCCCTACCA
CAAATTGCCTCCTCCTGTCAAGGCAGAATGTCAGCTGCACA
GAATTATGTGATGTAAGGGCAGGTTTTATAGAGGATGACAT
AAGTGTTAGTGAGAGACCAGAGGTAGAGGGGCAGTTATTTC
CTTGAAAAAGTAGTTTCAAAAGGGCAGGTAAGTTTTTCTTC
CAAAGTGATTACGTTATAAAAGGCCTCCAGATCACTCTGTT
CATCATGCCAGAAGTGCTGTAGGCCACATTCATCTTGAGGT
CTGTAGCTGCTTTGTTCATGAGGAGGGAAAGTCATTCACTA
CATTATCCACTCTTGTACTTAGGACGAAAACCCAGAGCTCA
TGGGAGAATTCAAAGTGCTAAGGAAAGTCAACTCAGAAAAG
TCTCAATGATACCTTGGTCAAGGAAGGAATAAAGAAAGAAA
AGGTTTTATTCCAGGGATGCAGGGATGGTTTAATATACGAA
CAGAACAATTCGACAACAAAAGGAGATCAAGGGGATACAAA
AGTTGTTGGGTGGATGCTGTAGGTTTTTGTTACTTTGTTAT
ACCCAAGGCCATGAGGCTGCAGGTTTTATAGTTAGTGGATG
AGCACTTAGGATCTGCTATCAGGACTGCTCAAAGGGAGATA
CATTTAGAAGCAATGTCTAGAGGATAATTTACTAAAGCTAG
TGGAAGAGATGCTAGAACAAAGGATACAACAGCTCACAGAT
GCAGAGAATACAGGAACTCAAGGATCAGGAGGAGTGGCAAA
GGATCAGGAGGAGTGGCAAAAGGAGAGCTATGAAGCATGGG
AGTTCTCACCATGACCTATCAGGAATAATTCAAAGGGGACA
ACTACAATACCTAAACCCATAGGCTCTCATAGAGACTGTCT
AGGGAGGTTTTATTATTCCTAGGAATAACTAGATTTTTTTC
TCACAGCTCCTAACTTGCAAAGGGTTACAGACTCTACCTCC
TCCAGGGTTTTTTTCTCTTCAGGTAGCACTAGTAGAAGACT
GCTATAGCCAGAGGAGGTGGAGGTACAAGCCCTTCCTGCTC
ACAGACAGACAGACAGAGACAGGGAGAGAGCTACTGAATGG
GTGAGGCTGCACAGCCGCAGAGGCAATTTCCCATGCGGGAC
GGGGAGAGGGGTTGGTCACCAGGCTGCAGTGCCGGGGACAG
CAGGCTGCAGTGCCGGGGACAGGGGTTGGTCAGTCACCAGG
GGGTTGCCACATGTAGGCCCAGGTGCAAATGAAGCTAGATG
GGTGCAAATGAAGCTAGATGAGGAAGCTCTGAGGAAGAGGC
ACAGTCATGCCTGCCTTAATAGGGCTACACTGATGGCCATA
CTCGGCTGCCTACTTAGTCCAGGGAATTCTTATCTTTACTG
TGCCTGTTCCTAACAACAGAAGGAAGAAATGAATTTGACTG
TCAGAGCCAGAATCCAGCTCAGGGAAAGCAGGAATCCAGCT
AGAGGGCAAGTACCAGGCAGAGGCAGACCGGGCTTCAGGTG
ATGTCAGTAACTGGGCTGTAAGGAGAATACACACTTACCTA
GAAACAATGTCTCTCACTTCAGGCAGCCACTGAATTGCCAG
TTTTAACTGCTTAAAGGAGGAGGTATACATGAGGAGGGACA
GGGCCTCCCACGCAGTGAGAAGGGTCACGTGGTGGTGGTGG
GTGACCCTGAACACAAGCCAAGGCTTTGCAAGTGGCTTGCT
TTAGAACTTACATTTAATACAGGTAAGTGCTGTTCATGGGA
TGAAAATGTTAGCTGTAGTGAGGCTCACTAGCCAATGAAGA
TATAACAGTGGACAGGTGCCAGGGTCATTTTTCTTAAACAT
AAAAACATGGAAGATTTGAAAGGCCCAAAACTGCATATTTT
CAGAGAGAAAGGAAAGTGATAGGAAAAAACATCTAACTAAA
CAGACCTATCAGTGAAGGTGAGGAATAGGGAGAGAGAAAGG
AAATAAGTATGCAGATGGCAAGGCAATAGGAGAAATGTCAG
CACGGAAGTTCACAGATCTCAGGCTGCCAGTGGAAAGAGAC
AATTATACATACACATGGTGAGGTGAGGGGGATAAATTAAA
TGTATGTGTTCATGTGTGGGAGGGCACATGTGTATGCATGG
GATTATGTGATGACACGCTGAGGTAGAGTGGTTTGGTTTGG
TGATGAGTCACTTTCTGAAAAGGGTCTAGTGGGGGTGACAC
TCATAAGCATCTTCTCTGGCAGGAATCTTCCTTCCCTTATT
CAGAGGAGCAAGTTCACCAAAGGCCTTCTAAGTCCAAATAG
CATCCTAAAACATCAAACACAGGCCCCTCAATGGAATCTAT
CTCAGTCAGTGCTGAAAATTAGGACAAAAAAACAAACAAAC
CTTGCAAGCTCCTCCCAAGTAGGGCTTGCTTCACGGAAAAG
TCATAGACCTGGATATTAGAAGGAGCTATGTACACATAACA
CAAAGATGCTGCCTTTTTTCAGGTAAACTTTATACACAATG
ACGTCAGCAAAGATGGCGTCAGGTGGGCAGAGCTCCCTGCT
AAGGCAACAGCTTGGCGCCAAGGCACGGAGTTGACGTCAAC
TAGAATAGCAAGAAATTGCGAGGAGAGCAAGCAGGTAGATT
GTGCTATACATTTTTTTTGAAGGGAATATTAGCCATTGCTG
TTTGCCACAGCCTTTCATATAGGAATATGGTTGGGATATCA
CCAGCAGCTCTCTAGAAGGAAGGCCCCCTTTTGTGTTTCCT
AAATATAATGTTAACTGTTTAGGAGGAGGAGACTCAGATAG
TTTAGGACATGGTCAAAACTAGGAGTTTGGCTCCCACAGCC
CAGTAAAGGGACTGAAATTGAGGAAGATGCTAAATGTCACC
CCGTCCCACAAAGCGTGCCAAGGCCTAGAAACCAGTGGAGT
GAGTTCATGAAGAGGTTGATAGGTGGATGAATGCACAGATG
TGAGACCCGAGAAGATGACGAGGACGGTATGCTGGTCAGAT
ATAGTTTGTCTTAGGGACCCAGGGCAGGAACATGGGTGTTG
ACAACACCCCAGGAGAGAGTAGGAGGTTTTTAAGCACAGGA
ATCTCCATATTTGCCTAAGAAGGCTGACCACCAACTTCTCA
AGCTACACCAAGCCTGCCTTAGGGCTTGGTTCCCAGAAGGC
TGAGGCTTTTAAGAATGCTGAGGGCCATCAGAATGAGGTGC
GGGCCATCAGAATGAGGTGCAGGAGATCTTGGCTTTATTTC
GTCATTTATCTGTGTGAGGAAGGCCAGCTTCCTTTGCACCT
GGGGAGGGGACAGGGCAGATAGGTTTGATAGAAAGGTTGGG
TTATTCTTGTGGGGTCTGGTAGGGGGAGGGGAGAGGGGATG
GGGGGAGGGGAGAGGGGATGAGGATCTCCTTCAAGGAACAG
CCCGGTATAGGCTGGTAACCAGGGCTTAGAAGCTTGGATTT
CTGCATAAGAGGTTGCCTTTAGGAACCAGACCTGGTGGCAC
ATATACATTGCCGCACAATTAGGCAAAGGGAGAGAGTCCTT
CCATATATATGGCTCAGGGCAGGAATCAAGTAAGAGAACAC
CAAAAAGCTGACTGGGTACAAGGGATGTTGCTCCACAGGTG
GGAGTCAGGAAAATATGGGGAGGGTGTAATGACACCCCCTA
ACTTGGCCTCTGCTTTTGTCAGGAACAGACACTTGCTGCAC
GGAACAGACACTTGCTGCACAGGGGCACCTTATCCATCTTC
GAAACTTGTGCTCTTCAAAAAGGAGTCTTTGAACTTTGTTT
CGGGTGATGGATGCAAGCTCAGGCTGTTGTCATGGAAACCT
ATGTCTGCTGTTTCTCTGTAAGGAATTTGGTCAACAGCTTT
TTTTTCCCTGAAGAAAGTGAAGGATGTGAAATGGTGGGGTT
GCATCAGTCCCAGGCAAGCCAGGATGGTGAGTCCATTCTGC
TACTGTCTCAGCACTGCTTGAGGCAGAACCTCTGGAAGCTT
CAGAACACCTGCTGTGCATTAGGCACCGTGTCTGCTGTGGG
AACAAGATAGGCATGGGGATAGGGGGTACTCAAAGTGTGTC
ACCTAAGCCCCTGATGCACCAGGTTCTGGAGGGAAATTCTG
ACTCTCTGGGGAGTATGGCCAGGAGATATCCAGGTAAAAGT
ACATTTCTGACGAGAGATGTAGGATGTAGGGGGCTTTCTCA
CAACAGTTGATTCTTTAGGAAGGGCCATTCTTCACACACCA
AGAGGTTTGCAGGGGGGCCCAGGCAGAGTCAGACAAGATAA
AGGGAGGGGAGGAGGGAGGCAGGATGCTGTTTTGCCTCTTC
AGGACACCGGAAATTGCCAGAGGGCAGACTCAGACTTGGCC
TTTTATAGGGGATTAAATCCAGGCCCTCTTATATAATCAAC
CGAAGACACAGGAAAACTTAAGGTAGATAGCCGCAGGGACA
TGGTTTTCTTTCTTGAGACCAGGGTCGTATTTAAAAGTTCT
GAGGGAGGAAGGAGGGGGAAAGGGAAGGGAAGAAATAAGTA
CACTAAAGTTGTTTTTTTTTAGGGGGGGGGAGAGCAGGCGT
TGGAGAGAGGTATCTTGTTTAGGTGGATTTCCACTGTGGGT
GCCCATCACCACTATCTCTGAGGGAGATTTTGCAACTCTGT
TGAAACCTAACGCAGACAGCAGGGGCTGGAGGGGAAGATAC
GTACACCAAACATAGAAATCAGGAATAACTTTATTCATTGA
TTATTACATTTATTTATGAGAGGTACTATGAGTGTACATGC
TGGGACCCCAAGAGAACCACAGGGAGGAAGGGCTCTTCCCA
ATGAATGAATGATCTTGTAAAGGAGACTGACAATAAATTTT
ATAGAATTTCAGGTAAAGGGAGGAAGAAAGGATTATTGGGG
CTGGCCTACGTAACATACACAGGCACATGCATGGACACATG
GAAACAAAGCATCTTCCAGAAGGCAATTATTTTGCCTCATG
GTCTGAAAAAAAAAATAGAGAGGCCTGATTTAGATATCACC
CCAGCCCTACCACCGGAGAAAGGCAAGAAGAAAAGAAAAAG
CACAATGACTCAGTAATTAAAGGCACTTGTGTGCTACCCTA
TAAATCTTAAAAGAAAGGAAAGGAGAAAGAAAAAGAAAATC
AAAAACAACAATAAAAGAGAAGGCCCCAGGAGCCGTTCTTG
CTTGTTTGTTTCAAAAGATGAGGAACATGTTTGTTGTCTGT
TCCTGCATAGCAAAAATAAAAGGATGGCTGTTTATAGCTGC
CGGAGCCTGTAGTTTGATAAAGGCAGGATTTAGAGGCATAC
TGTAACAACTTAAAGCTCATAGGAAGCCACCAGCCCACTGC
AGAATCTCCACTGTGAATCCAGGTTGGCACTTTGAGCCTAT
AAAGTCTGAGGACTGACTGCAGGCCACCAGGCTTTCCCCGG
TGTGCTGAGAGGAGGATTTGAGGAGAAATATCCTTTGTTAA
AGATAGGCAAACACTGAGTAAGGATGTTTCAGTCAGGGATG
AGGGCTGACCGGAGGCTGACAGGAGGGAGCAGAGATCCTAA
ATGTATCTGCTATCCCAATAAGGTCTTCCCTCTCCCTTAGG
ACCACGGGCGGCCAAAAGAGAGGAGAAAAACAAGGCAGAAA
TGAGAAAATGGGGTGGTTCAAGGTAGAGGATAAGTGTTAGA
GGCCTCAGCACTTTGGTTCCAGGGGACTGGAGTGCGAGGGA
CCTTTAGTCTGCAGCAGCCAAGGGTAGTTAGTGGTTTACCA
AAGGGTCAGGATCCTAGGGGAGGCTCTTGAGCTGCATGGCA
AGTGCTGAATTCAGAAAGGCAGGGAAGGCTAAGGCATTCCA
AAGGTGGTCCTGCCATTTTCAGGCTGTCCAAAGACTCAGAG
GGCTGTCCAAAGACTCAGAGAGGAAGAGAGATCACACCCAC
ACCTTGGAGCTGTTAAAGCCAGGCGCCATCTGCATGTTGGT
ATTCAACCAGGAAGAACTCCAGGGTTTGGGGTGGGTTGTGG
AGACAGTTGCCCACCTTCAGAGGAGTTTGCCATTTTGCTGA
AAGCAGGAGGATGAGGCAGCAGGATGGGGACAGTTAGAGGT
AAATCGGGCGTCCTCTGGGCAGGGGGAAATTTGGGCGTGTG
TAGATAGCCCAGGCTAGCCCAGGTTTCCCTGAAATCTCCAG
TGACCTGGGCCAGACAGTGAAGGCCCTCTTTTAAAAAGAAC
CAACAATAATAAATAGTAATAGGTATGTCTAAGCCATGATG
TGGCAGCATTCAGCAAGGGAAGGAAACTAGCTGGACCAGTG
GTTTTTATAATTCTTTTAACAGGTAGTTACTTCTCACGGGT
TCTCCATTGCCAAGACTGGTAGGTGCGAAGCAGTTCTCTCT
TTATGGGGAGTGGGGTGGGTAGGAGGGGGTGATGACTTCTG
GCTGGTGCGGGCTCTGGTTTAGGAGTATGCAGCCATGTCCA
TACATCTAATTGGGGGCAGAAGGTATCAAGATAGGGTAGCT
GTCTGAGAGCATTATATTGCAGGTAGACCTGGTTGCAGTTA
CAGAAGTGAGGACATTTGTAAGGTGAGATGAAAAGGGCGTC
GGTGAGATGAAAAGGGCGTCAGGGGCAGCCTCCTGGTTTTA
AGAGCGAGGTGTTTTAGGGTAGGGTTTTTGTTTGTATATTT
AAGTGATGACCTTCAAAGTAAGGAAGGCTTCAGGCCTGGCA
ATACAAATTGTCAGGACTCAAGGAACTGGTGTCTGATATAC
CAACTGTGTCTTCACAATGAAGGACCAGCCTTTCGGGTATG
TCAGCACACACATGCGAAAAAGGGGAAGACTGGGCAAGCAA
ATAGTTTTCCACAGATAGACAGGAACTTTGAAAGGGATCCC
GTTTCCGGGGCCTGCAGGGGAGGGCCGCAGGCAGACTCCTC
TCTCCTATTTGTTCAAATTGAGGTAAAACTGGCAAAAATAC
TTCATTTTTTAACGTTAGAAAGGCTTGGGTACCACCTGATT
TCACCAGTATTCTGTACTCCAGGATGTTTGGAAATGATTCA
GTTCACCAACCTAATACAACAGGTAGGTGGGCAGAAGAAGC
AGGTGGGGGTGGGATCTGGGAGGAGGAAAGAAATGACCAGC
CTGATTTCCTGATTGTTCCAAGGCCTATGGGACACTGGGCC
TCTCCAGTTAAAGAATTAAAAGGCAGGAAAAAGTCTCCAGT
GGCAGGAAAAAGTCTCCAGTAGGTAGCAGCAGGGAACATCT
ACAACATCAGCCTGCAAGAAAGGCCTTTATTAGAGATGATG
ACTTCCTGCTTCATCTAAGCAGGGCAAATGTACACCAGGCC
GAGGCTCTGCGGGATGCCTGAGGTAAATGATGGAAGTGTGC
TGTTACCTTGCAGAGGACCTAGGTTCCATTCCCAGCATAGA
CAAGACACACAAATACACACAGGTGAACACATACAACATTT
CAGAACTTCTCCTTAAGGTCAGGTTCAACCCTAGGGCTGAA
TACTTTAAAGTCAAACAAGCAGGAAGTGGGAGGTCCTGCCT
TGAGCCATACTGACGGGTCCAGGAAGTTACAAAGAACCTCC
TCCCAGCATTCTGGCCTCTTAGGTTAAATAGGATGGAAGTG
ACCTGAAGAACCTGTTTTCAAGGACTGCTTAGGGCACTTGT
TGAGTGATGTCAGTCCCAGAAGGTATAAGTCCTAATGTAAA
CTGAACTGCTCCAATGATAAAGGAATACAATGTCCCCAAAT
CGGCACAATACAGCATCTTCAGGGGCCAGACACAGAAGGTT
ATGATGTCCAATGAAGAAAAAGGAGCACAGAAAACAGAACA
GCTTTAGAAATTTATTGACCAGGTATTTCAAGTAAGGGTGT
AGCAAACTGCTGAGCCAAAGAGGGCAGTTTCTGCCTGGGAA
GGCGCTGAAGCACCTGGCTCAGGTAAGTGCCACATACTAGG
CCTTTTCAGAGCCAAGCTAAAGGCCCTATTGGCTTTCCTAC
TGGAGATGAATCTTCTTTTAAGGCATACATTTATATACATG
ATCAGATATGCGTGGGAGGTAGGGAAGGGCTGGAGTCTACC
TATGGTCCTCAGGACTAAACAGGTCCAGAGACATGCAAGTT
AGTTGAATGCCATTGAAAATAGGGCTTATTTCTGAAATTTG
AGAGAGCCTCATAGAGTTCTAGGCCGTGTAACTTGTACTAG
GCGGCAGATTCACCTTTAACAGGAGCTACAGAGCATTGTAA
AAGCAGTGTCCATTCCTCCCAGGAGAAGTACACAGCCACAT
TGCCAGGGAAATCCAAAGGAAGGACAGAGACAATTCCAGCA
CAAGAGTGTTGGTATCCCAAAGGTTCACCCAAGTCCCCTCT
ATAAAGTAAAAATATAACAAAGGGTTCTTTAATCTCATCAC
CAGCTCCGTCTCCGTGACGGAGGAAAAACGCCTCAACTCTA
GTGTCTGTGTGTGTGATTCCAGGGTGCTATTGGTATGGAAG
CTCGTAAAGACACAGGAGTCAGGAGCTGAAGTTAAACACCT
TGAGCTACTCCAAACCCAAGAGGACACCTTATCTCTCTTTC
GAGAAGAGGACCTGGAGAAAAGGACTTCTTCCACTGGTATG
TAAAAACTTTGCGATGCTTCAGGTAGAGAAAGCTCAGAATA
AGGGAAAGAATGAGCAATCCAGGAGTATCAGCAGTTTTTGA
TAAGATTAATTTCCAGCTAGAGGAACAAAGCATTTGTGAGT
GATGGAACTGAAAGGTCCATAGGTAAGCTGAAGGATCTACA
GAAATTAACTGAACTTGTTAAGGCAGTAATAACATGATTTA
CACAGTGATGTAGTAGTGCCAGGTATTTAGTGCAGAGATTA
GGTATTTAGTGCAGAGATTAAGGGGTTGTCCTACCACCAAT
CATTTTTGGGTAAAATGACAAGGGTTAGCAATTATGACTCA
TAGTGAGAGTAATCCTTTTAAGGGTGTCTTGTAAAAATAAA
GTTCCCAGAGTTGTTCTTATAGGGTTATCCGAACTCTACAA
AAGACACCAAAGACAATGGCAGGGACATGATGTTGGAATTT
CACAGCTTTGAACTCATAAGAGGTTAAAGCTATAAAATGAC
CTCGAAGGAGCACACAGAAAAGGGGCAGCCTGAGAAAAGGA
AATATTTTCCAGCGATCTCAAGGGCAGCAAGAAAGCAGACT
ACTGGTGCTCTGGCGAGTGTAGGGATTGGGGTAGGCCACGA
TGCAAAGAATGACCTCCACAAGGTTTTCAAGGGAAAGTAGT
TAAACGTACAGATAATATTAAGGTGAGAATGATAGAATCAT
GTGTGTGATTACTCTAGGAGAGGAACCCAAATGAAACCAAG
GCTTTGTGGAACGATGGGCAAGGACCTCTTCAGCACAGGAT
TAGATATGGCGGCATGATTCAGGAACTCTCTACTTTATATC
AAGCGGCCTCTGCGAGGAGAAGGAATAAAGACGCCTTTATG
GAGGCGGGTGACAGGCAGGCAGGCGGGGCGGGGCAAGTGTC
ATAGTGACACCCGAGGCCCGAGGACGTCGGCTGGGGTGACA
CAAGATTTTATGGACACTGTAGGGAAGTTCAGTAGATATGA
TTTTATACCAGTTGAATGTTAGGAATATGATTGCAAATTTT
GTCTGCCTCTGTGCCTCCCCAGGAAACAGACAATAAGATCA
AAATACTCCAGATAGTTAAAAGGTAAGTTATAGAGAAAATG
CTGGAACCAGAATATGCTCTAGGAGCAGCAGACTTATGGAA
TTTATTACACAGTCCAAGTCAGGGAAACACAGACTCATGTT
GAGGCTGAAAATGAAACAGTAGGTTGCCACTCTGACTTTCT
GGTTGCCACTCTGACTTTCTAGGATATTCTGAATCCAGGAC
ACAATCTGCACTGCACACAGAGGATGGCATCTGAGAAGAAA
TGTCAAAATAAACATAATATAGGAACTTAGAAATTGTTTCT
CCTGAATTTAAGTACCACCAAGGTAAAGTGCATGGTAGATG
CAGCCTCCACAATCACCATCAGGCTCCAGTGGCCAGCCGGG
GAAGAACACTAGCATGCTGAAGGTCAAGAACTTGGCTTCAT
AAGGGAGGTAAATTGTAATTAGGATACATTATGTGAGGATA
CATATTCTCTGTAAAACTGGAGGTTCCCACATTCTGAAGAT
TCACTGAAGATGGAACTGAAAGGCCCATAGGTAAGCTGAAG
GTTGATTTCATCCATTGCAAAGGCCAATGCCAAAGCGTATT
TAGCAAAACTGGAGCTACTGAGGACACACAGGACACTTTAT
ACACAGTCCAAGTCATGCTGAGGCCGACTCATGTTTACAGT
CAGTTGCACCTCCTTGATGGAGGAAAGACGCTTCAACTCTC
AGCTCGGGAAATTACCATAGAGGAAGAAAGAAAGGACATAT
TGGGTACAAATATACATCCAAGGATCCCTGCACTGGATGCC
ACATGAGTGACATGAGTAATAGGTAGCTGAGGCTTCTGTTA
TAATGTTCATAAAGATTTAAAGGAAATAAAACCAAGCAATT
TTCCATAATCTTCTGAATCCAGGACTACATTCCGCACTGCA
CTTGTCTTTCTATAACTATAAGGCATATGTCTAATCACACC
TTTATATAAGGTTAATTTCCAGGTAGGGGAACAGGGCATTT
TGGGGCCATCTGATAGAGATAGGGATATTGTTCATCATCAC
ATGGGTGTAAAAGTTTTGCCAGGGATATTATGTCAGTTTAT
CCAGGCAGGCCAAGTATCCAAGGACACAGTAGAATGCAGTA
GAGATGATAAATTAATACATAGGGACCTTGAATATGTAGAA
AAATGTTCTAATATCAATATAGGTTCCTTCTCTTCTATCAC
ATTCATTTGAGGTATGAAGTAGGATTTCATGGTCTTTTCAC
GAAGTAGGTCCTTCTTAGAAAGGAGTTTACCTAAAATACAA
AATCATGGAGAAAATTAATGAGGAAAGACTTTTTATCTACT
TCTTCATTACAGATATAATTAGGGATAGGGCTTTGCTTTTT
CTATGAAATAAATATGGTGTAGGTGTTACAGTTTTTCCATC
CATTTATGATGTTATTAGAAAGGGGTTTGTGGAGTGTGTCG
CTAAAATGTCATGAGTAGCCAGGCTAAGAATGGTATTTCAA
AGGTTGTATATATTTGAGCAAGGATTATTTAGGTTATAAGA
TATTGAGAACTAGGAAAATAAGGAATTTGCAGTATAATTTG
CAAGATTTAAATGTTTTAAAAGGGTCAGAAATTAGCCAACT
CACTCCTATGTAAGAGCATTAGGTGCTACACAGAGCTGGTC
TTGATGCCTTAGAAGACCATAGGAGGTCTGGAGGATCATCA
ACAAGCATGGAATAAGTGACAGGGAGGAGTGCTAGGTACAG
GTGTTAAGACTCCTGACCCCAGGCCAGACGTGTTTGTGAAG
GGGAAAGACTTAGTATACACAGGCCAGCTTTGAGAAAGATA
CTCTGAAATGATGGCAGGGCAGGGTCTTACAAGTAAATACA
GGACAGTGGAGGTGGAAAGGAGGTGGGGAAGAGGGGCATAC
GAAATTTGGAGATGCATAACAGGATTCAGCCCAGAAAATGA
TTATCTATGGAGGCATTTAGAGGCACACTTAAACTTCATCT
TTGGCTTCATTGAATGTGTCAGGCAGATTCTTGGCCAAGAA
AAGACACAGGTGGCTCTGTTAGGATGACCAATGAAGAAAAA
GTTTTTGGTTTTGTTGAAACAGGATCTTACCATGAAGTACA
TGTTTTGGCTGGCTTTGAAAAGGACAGTCTATTTCAGGGTT
ATATAACTTGATTTTGTCCAAGGAATTCCTTTTGCAGTTTG
CTCTAGACTGCCTTTCTTTAAGGAAAAATGTTCAGAAACTT
CTAGCATCGTATTGAGAACTAGGAAAATAAGGAAATTGCAG
ATCCCAAGTATAGGTAATTCAGGTCTATCTGAAATCATACA
ATTGGACTTTGACTGGAAACAGGCAGAGTATATATAGGCAG
ATGACAGTAGAGGTCACCCCAGGACTCTCTCTCCAAGCACA
CCGGGCTCCACTGGCCTGCCAGGCCCTGGAGCATTGTCATC
TGAAAAGGACAGTCTATTTCAGGGTGTTTGTGTAGAATTCC
GTTTGACATTAATAGTTTATAGGTGCTTCTTCTTATGTTTG
GTGTGTTGTGTTCTTTTGGTAGGTGTTTTTGTAAAGAATTA
AAAAATGCAGATCCGAACACAGGTATGCAACACACACACAC
CAATATAAAGGGTCAAAAGGAGGGCTTTATGTTAAAGATCA
CACTGAGCTTCCTACCTCAGAGGGTACCAGGTTGTGAACCT
GAGAGGAAGGGAGGGAGAGCAGGAGTCCACCAGGCCTCCTG
TCTCATTTATATGTAGCCAAAGGTAAACAAAAATCTTTAGG
TGCACTAATTTTAGCACAGAAGGAAAAAATTATCTCTGTAG
CTACTATAATGTGACCTTGAAGGGAAAAAGTCCAATAGGGA
TGTCATAAGTCATAGGAAGAAGGCAGAATATGAGAGGAAAT
TGTTCCAGAAGTTTAAGGTAAGGGAGGAGATTACTGTTTCA
AGGAGCAACACACTTATGGAAGGACTGTCAGCAGAATTTAT
GTGGAACATAGGAAATTTGGAGGAAATAGTGGTATTGTTTA
ACATGTGTCTTAAACTTTATAGGATCTTCCCCAGCATACCT
AATTCCCTAGAGGTATTCACAGGAAAAAGGATTTAGAATTT
GTATTAATCTCTACCTTAGTAGGCTTGTCTAATGTTACAAG
TTTTTTTATCCAATATTGAAAGGGTTGAGCTGACATCTGTA
GATTCCTATCATGTTCACAAAGGCAAAGCAAATTTCCTTGC
TGCCTAATACTTTTTTAAAAAGGCATTTATTCCTCATTCCA
CAGTAAAAACTGTTACTAGGAGGGCTTTATGTGAAGAATCA
GCCCATGTAATAACATAGGTAGGTAAATACATAGAATAATA
TGTTTATATTATTTGATAGAAGGGAGTGATAAAAGTAAGCA
TGCCACAGTGTAGATCAATAAGGCAAGCTAGACCTGTTATC
TCTATATTTTGTTAACAAGTAGGTTTTCTTTGTCCAGTAAT
GATAGAATTGGAGCAAGAAGAGGACCTGGAGAAAAGGACTT
CATGAAGACTGACTCCGGGAAGGGGTTGTTTTTGTTAATGC
CATATGAATATCTGTTCCAGAGGTTTAATTAAGGGAGGAGA
GTGGAGATAAAAAGCTGTCCAGGTACTTCCAGAAACTTAAA
AAAAAAAAAAGTGGGCCACTAGGCAATGGGAATGAAATAAT
CGGTAAAGATTGAGTTTTAAAGGCTCAACAAGACCCAGAAA
ATGAAGAATGTGTTCCTTAAAGGGACATTGCTAATGATCAT
TTCCAGAATTTTCTGAGTCCAGGACCTTAATCAGAACTGCA
AGTTGACAAAAATCCAAAGTAGGGAAAAGAATGAGCAATCC
TACTATTCATATAAGCTATGAGGTAGGATTTCCTGGTCTTT
TAATTAGGATACATTATGTGAGGATAACAAGTGATTGTCCA
TCCATGTTTCCAATGTTTGAAGGAATTTTGATACTTTTACA
AGTCATACCCAGGTAATTATAGGGCAAAATAAATCGGTCTA
GTGAAATAATCTTTCTCAATAGGTTTCTGAACTACTGCCAG
AGTCTTTCATAAGAATACAGAGGAAATTTGTTTTTCAAGTT
TGTGGTGAGGGCAGCAGAGCAGGAAAGGACAGAGGGTGTGG
ATTCTCTGTATACAAAAGTCAGGTCCTTAGGTGCACTGAGC
TTTGTACTTGACAGCAGAAAAGGAACATTTCCTTCATAGAC
AGAGTGTTTAGTTCTCAGAGAGGAAATGAAGCAAGGGAATG
TTTTTGAGTGCTTGACCAGAAGGTAAAGAGAAAACCACAGA
CCAGAAGGTATAAGTCCTAAAGGACATGATACAAAAAAATG
GTTTTTAAAACTCATTGGAAAGGTAGGAGTGGTTGGCTCCG
CTTACCAACACCTGTTCCAGAGGTTTAAGGTAAGGGAATAG
CCACATTCGCTACACTGAAAAGGCTTTTCTCCAGTGTGTAT
CTGTCCCTGGCACAAAGGCCAGGAAGCCATGTGTCCATGAC
TGCAGAAGACACACCCCATGAGGACCAATGCTCCCCAGGCC
CATGGTATATTGCAATTGACAGGTCAACTCTTATCCCCTAC
CTAACTTCATCTTAATCCCAAGGTGTTGTGAGAGATTCCCA
ACTGTTCTTAATATATACCCAGGTAATTCTGGTGCAAAATA
CATTCACTACTATTCGTATGAGGTATGAAATAGTATTTCGT
AAATGTATTTAAAGAAAGAAAGGAAGAGAGGAATTACAACA
TGGAAAAATATGGAAGAACAAGGTATTGGAACCCCATAACT
ACATAGCAATAAATTCTACAAGGTTTATAATAATATTATAT
GACATATTTGGTAAAAGATCAGGATTTCTGTTGATTTCATC
AAATTTCAATTTAAGGGCAGAGGCTGAAAATGAAACAGTAG
AGAGGGAGAGGGAGGAGAAAAGGTTTTCCCCCCGGAACTGA
CAGTGCCTCACTGAGGATTGAGGACAATATAACAGCTATAT
GCTACTATACATCAGGCAATAGGTAAAAATATTAAATTTCT
TCCAGAGGTTTAATTAAGAGAGGAGATTACATTGTCCAAAG
GATCGTCATCTGGGATGACAAGGCCAATCCAGTTCCAGTTG
AGGTGTTTATGCTATAATCCAGGATTCCTTCTACGATTGAG
CCTTCTCTATTCCTCCATGAAGGTATCTGTCAACTTCTGGT
AGAGAAACAGAAGGCCATTAAGGCAAGTGCCATTCCCAAGG
GTGACACATAGATACATATGAGGAGTATCTAACACTCATTT
TAATTTCCAGGTAGGGGAACAGGGCATTTGTGAGTCACAAA
ATGAAAAAAAAGAAATATACAGGAGACTAGAAATTGGTTCC
TTCCATTAGCCAATTAAATGAGGCATCAGATGAATTGTTCT
TTCATAAGTTGTACACCTTTAGGAAAATATATACAAATGAA
AGTCAAATTACTAACTCCACAGGCTGGATTGCAGCTTTTCA
TGGGTGTCTGAACTGCTGCCAGGATGAAAGCACAACTTAAT
TGCCCCCAAGCGGACTCATAAGGTGGGCTTTTCTCATAAAG
TAAGGCAAGTGCCATCCCCAAGGGGTCTTCATAGCTTAGGA
GGGGTCTTCATAGCTTAGGAAGGTGACACCTTTCTGAATAC
ATGTGTCTTCCTACCTCTGCAGGCATCTTAGGAATGTCTTA
AGCACCAGGACAGAAGACTCAGGAATTTGCCTAATCTTCAT
AGATAGCTAGTCTGTCCTTGAGGTCCCACCGACTACTGTGC
GAAGCCTGGATCAGATCACAAGGGTTGTAGAAAACCTCAGT
AGAATGCACTTCACTTCAGAAGGAAAGACTCTAGCAGCAGC
CCCACTGTGTTCAGAAAGGCAGGAAATGTTGCAGGAGGTGT
CTTAGGTATTAGTGTTAATGAGGTAAGCTGCCACATCGAGC
TGTCTTCTCAGCCTACAGAGAGGAAGAATGACCTCCTTCCC
ACTCAAACCTAAATACAAAAAGGCAGGCAAAGTCCATGCCA
GGTCATGTGGGTCGTGGGCGAGGGAGGGGAGACCGTGGAAG
TAATCTTCCAGACGTACTGCAGCCCCGCCGGCGGTGGCGGT
AGCGAATGCCGGCGCTGCTGAAACGGTGGTGCAGCAGCAGG
AAGGTGATCCCAGCAGCAACAACAAAAGACGACGATGAAGA
CGCCTGCATCATCGTGGCCGACCTCGTCTTCCAGCCCGCCG
TGTGACGACGAGGATGCACCAGAGATGCTGGTGCGGTCGTT
CGATGGGGGTGGGTACAATTACTCGGAGGATTGGGTGGTGA
GCACGCCCTCACCTCCGGCGAACTCCCTCACAACATCGATG
GTGCATCTCCACCTTCAAGGAGCATCGCCGCGCAGCGCTGG
GCAGGTCGACGACAACATACAGTCCTGGCTCGCCGCGGCAC
AAGGAGCTCTGCGACACTGTATTCGCCGGTGACGCCTCCGT
AATCATGTCGGTGTTCGGTGACAGGTCAGAGGTGGCGAAGC
GGGTGGAGGGAGGCGGAGGCAATGGGTACATGAGAATCATC
CGAAGCCAAGCTCTTGGTGGAGTGGACTAAAGGAAAGAATC
CATCATCTCAAGTGCTGCTCACACTGCTTCTGAAATTAGAG
AGAGGACCCTATGATGCCATAAATTTATCTTCTTATTTGCT
TCTGAGGAAAAAGCACTTCTACAAGAAAACCATTAGAATCG
GGCAACGAAATCATATTCCCAGTTGAAACTCAAGAAGGGCC
GAAAGTCTTATGACTTGTGTATTGTCTACCTTGCCAGCATC
GTATTGTCTACCTTGCCAGCATCTTGTGAGCAGCATAGTGT
GGATAATCCTGGAAACAATGAAACTGTTATGGCTCATGATG
TTATGGCTCATGATGTGCAGACTGCTGCTGTCTCTTCCTTT
AGTCAAGTAAAATGAACCTCATTGCAGATTTTACCGCTCCC
ATGTAGTATGGAACTTTCTGACACGAGTGTCGTGAATAAGT
CGTGAATAAGTGCCCTCACCAGTCTACTGGCTTCCCAGATT
GCCACCGCAAGTTATAAGCGATGAAGTAGAGCCAGTTGACA
GAGCCAGTTGACAGAGGAGCAACTATTTTAGTGGAACATAC
AGCAACTATTTTAGTGGAACATACTCCCTGTGGTCCAGAGA
ACTGCTTTTCTTTATGATAAAGGATCCATTGATACAACCAG
GATCCATTGATACAACCAGTAAAACTGATGAGTTGGCAAAG
CTCAAACTCTCTGGAGGGAGATGTTGCTAAAATACATGAAC
CTATTCTTATGCTAGTGGTGAGGTGGAGATATCCCTAACTA
GATCAGAAAAGCGAACCAAAAAATTAAGGTCGCAACATCCG
CTGACAAATCATATTTTATCACGTATTGATTATGGACGTGG
GCCGAGCCGCTATCCTCCCCACCGCTGACCCCCATCACCGC
GATGTCGTCGGATGGGCGCTACACTCCGCCACCGAGGCGTG
TCGAGCAACTCCTCGATATCAAGACCATGGCCTTGGAGGAG
GGAGGTGAGCGGCGGCGGCAAGCTGTACCTCACCGAAGAGC
CAAGCTGTACCTCACCGAAGAGCAGTGGGAGGCACGCGTGA
TGCAGGGAGAAGAAGAGCCAACTCTGCTCATGGCGCATGTC
GGAAATGGCTCAGTAATTGAAATCCGGGGACGCGGGACAGT
CGGATGGTTTGCTCCTGGCCAAGGTAAATCGGGATTCCAGC
TGGGCTCCCACGGATTGATCATGCGGACGAGCTATGCGACG
GACGCCGGGCGGTCGGAAATATTTTCTCCTGCTGGTTGATG
CTGATCGCGAGGGTGAATTCACCTCCGTGGAGTTCATGGAG
TGGTCGCCGACCTACTGTCGAACACCTGCGTGTGTTTGGGT
CAGTAAGTCTGCCTACTGGAATTGAATTCTGCTCTCCTCCA
CACTACGACGCCCATCCTCGATTTTGACTACAGTGATGAAC
TTGGTCTGAAATGGGTGTTTAAAGTCAAGCGTGATGCTAAG
AGAGGATGTTTATGTGCAGCAGCCACTTGGGTTTGTTGTTG
TTGGCTATAGTGATAGTGATATGGCTGGGGATATCAATGAT
ATTCTGAAGGTTGACAATAAATCTGCTATCAATCTTTGTAA
GGCAAGAATCGTTTTCTAGAACTGAGAAGGAAGTTGGGAAT
AAATGCAGGCGTCATTGGCCAGGGATGAGATGTGTGGCGGC
GGGGGAGGCTGTGTTTAGAGAGATGGTTGTGAAAGTGTCTT
TGTCTTCAGCACATCATTTTACACCTTGGTCCTTGGAGCCA
TTTTACCCTTCACTTTAGCTACATCGATTACAACACAAAAG
GAGCGGCGTGCGAACGCCCAACGCGGCAGAGATCCAGCAAA
GCCTGTTGGCGCTGAGCGTTACCTTCTTGGGGGCATTGCCT
TCTTGGGGGCATTGCCTTCGAGTTTTTTCCTTCCTGTTTTG
TGTGGGAGAGCAACGATGACACCCTTGTGATAGAGTCAGCG
CACTATCAGCGTTCCAACAGACGTTTGTGGTGTCTGATGCC
AGGCTCTGGCACCGACCCCCATGAGATTGACAAGATCAGGC
AATCCACGCTCATTGTCAGAATCAAGCAATAACACCTTAAA
TGGCTACTACACTTGAACGTATTGAGAAGAATTTTGTCATC
TTGACAGAATACAACCGTGAAGAAATATTAGGGAGAAACTG
CAGGTTTCTTCAAGGCCCTGAAACTGATCGTGCAACAGTTA
TCAAAAGGGTGATGTTCAGTACTTTATTGGGGTTCAATTGG
AAGGTTCTCGAGAGTGGTGAAAGTATTGGTTTAAAACATTT
TGAAAGTATTGGTTTAAAACATTTTAGGCCAGTAAAACCAT
ATGAGAAAAAAGGGAGAAAAAACGGGAGTTACCCCATATTT
TTCATTTGTTGGCACGGAGGAGTACATTGCGCCTGAGATTA
ACGAGGGAGCCAATGAGATAAAAGGACATCCCTTTTTCCGT
GTGGTATAAATTGGCCTCTTATACGCGCCACGGCGCCTCCA
TACGCGCCACGGCGCCTCCAAAGTTGGAGATCCCACTATTT
AGAAGAAGGGACTAGTAACAAATAACCGCACGGATATGTTC
TACACTGCCATGACGACGACAACGTGGAGGAAGGAGGAGGA
AGGAGGAGGGCTCCACCTCCACTGAAGGTGGGGAGTACGGT
CTCCGACCTCAACCGCGTGGAGGGCGTCTACCCTGTTCGCC
CCCTGCCGCTGTCGCAGGCTACGAGGGGGTCGGCCAGGTCC
CTTGGGCACCTGGCAGACCTACATCGTCAACCCAGCCACCG
CGCCAAACTGCATGGTCTTCACACCATCAACATCATAAGGG
TGGAGCTCAAGACGCTCGTCACCCGCACCCTCGAGAAGAAG
ATAGAAGAGGAGGATAGGGTAGTGGAGAATGATGATGGTGG
GGAGTGGGCCCAGCTAAGTCACACGATGAAAGTTTATCTGC
AATTAAAGGATTTTTCTAACAAAAGCGGAGCTGAAGGGAGC
ATCTCTGAAGAAGTGTTGCGAGCATCAAGTGCTCTAGAAAA
TGCAGCTCATCCATACCCTCATCCAAAACAACACCACCACC
CCAAAACAACACCACCACCAACCAACATTCCCCTTCAACTC
AGGAAAGGGGGCCTGTTGGGACAATTTGACAGTGTCCCAGA
GACTCTGGTTGCCACTAATGATGCTGGATTAGAAAACAAGT
ACTACAAAGTATTGCCATGCATGGCTGCGGAACATGACCTG
TACAAGGAGTAGGGTTCCCCAAATGGCGTCTAATGTTTCTC
CACAATCTCTTACTAAATCAAAAGCAGATCCTCAAAGTAAT
CCATATAAGCCTGGTATTGCAAAGGAAACCCAAGCTGTAAC
AAAAGGAAGTGACGAGAAGCAGGTTGTAAATGACAATGGAA
GGTTGTAAATGACAATGGAAAGTTTGAATGTTCAGTTTCTT
TAGTTCAGATAAGCATCGTGATTGGTGTTCAGATATCCAGA
GTTATGCAGTAGCCACTGATAAATCTCATGGTAGAGTGCTG
ATTTCCCTAACACTGCTCCTATTTCACTGTGGAATGGTAAA
TTCTACCATGTTAAATGGACATCAAGAAGGGCTAGGGACTA
AAAAACCATCAGCCTGGAGCAGTTGGTGCAGTGAGAATTGA
ATTTGCTAGACAAGATAATCAAGGAAGCCTCCTAGATTCAT
GGATTTTCAGCACCAGCAAGAGTTCCTACTGGGTTTTCTTC
TTCTGGATTTTCATCCCATGAGGGGTTGAATCCACCTCCAG
TTCATCTCATAATGGGCCTAATCCCCCTCCTGGATTTTCTT
CAGAACATGCCTTCCCATCAAAATGTTGGATTTGCAGAACA
TTGTCATTGATGATGCCACCACCCCAGTCGTCCAGGAGGCG
CTACACCACTGATGAAAAACAGTTCTTTCTTAGACTCTCTG
ATCAGTCAGGTATCCTGATGATCCATTTGATAGAATATGGG
GGCAAGCCAGAATTCAGTAAACCAACTGTTGATGTGGAAGA
TGATGTGGAAGAGAATGCTCAGGGAAAGTATCGTCTATATG
CTTTTGGATTCAAGAAGACTAATGATTCGTCAGAGGGACCT
AAGATGCAAACATTATGGCCAGCTTGGTCTCACGGTATCCA
AGAAGCAGGTTGGGCACAAGAGGGTGGTGACCCTTGCTTAC
CAGCACCTAGGATATTTTCAATCTCATTGTCAGGGAAGAAC
CGCACTATAGTAATTATTGTATGTGCTGTGGTTGGGGCCAT
TTCATCATAGAAACCTGGTGAGCTTCCTTGGTTACAGCCAG
TGGTAAAAATATACTTGTGTATGAATTCATGCATAACGGGA
GGCCCTGATGATGTAAAAATAAATAGCTGGGTCAAGCGTCT
TGCTGCAAAAGGAATAGAGTATCTCCACACAGGATGCTCCC
ATAGTTAGAGGAACAGTTGGATATCTGGACCCAGAGTACTA
TGAACCAATCTCAAATGACAACTTTGGGCTCCACTGCCGTA
TACTACTCTTGCAAGCCCCCACCGCCCCCCAGATTAGTACT
CCTCCACCACCTCCGCCACCACCACAATAAAACTAATTCCC
GCTGGCGCACAAGGTGTTCGATGAGATGGAGAAGGACCCGC
CACTGAACAAGGCGTTTTGGATAACACGGAGCTTTCTATGC
TGGATAACACGGAGCTTTCTATGCTTACTGGCTCCCAAGTG
AAGGATACCAAAGAAGTCTGAACCTTCTCCTTCTGTGGTCT
CTACAGTTACAAGTGAGTGTACACATAAAGTAGAGGGGCTC
GGCTTTTTCACTCAGGGAAAAGCTTCTGTATCACATAGTGG
CAGAGAGGTGCTTTAGTGGAAATATTTCATCAGTAAAACCC
ATGCGACAGTTTGTTCACTGAAGCAATCCTTATCGGAAAGT
TGTCTGTCGGACAGGATCTTAATGCTATTTGCTGCTCAAGC
TGCATGAAGGAGCGTGTCAAAGTTAAGCTACTTCATGGGAT
AAACTGTGGAGGGTTCAAAGATGTTCCTATCTCCACGGTTA
TTGCCCCCCGCCCCCGCCGGATCCAATATGGATCATCATCT
GGATCATCATCTTCTTCCTCATTTCCTCCACAGGTCTCCCC
CAAGCACAAACCAAAGCTACATCTGGACACATTATTCCTCC
GTTGACCGCCTACGCTCCACACTTTCCACACTTTCACTCAC
GAAAGAGGCGATTGCCAAGGAGGTATGCTCGGGATTTTTTA
CATGCTCCTGCTTCCTTCAGAGCGCCTTGAAGATGACCCTC
TCAATGAAGACACGTGTCCAAGCATCTTCTCTTTCTTTTCC
TATCCCCGCAATTCTTGGTCAGTTTTCAAGCCATGGTTTGA
CTGGGAACAGCAGTCCGTATACCTTGTGAGGTTCTTAAGCA
GAACCATGGGAAACTATTGCAGTGGGAGCGTTGTCTGGAGG
TGGGGAGGAGCAGTCGTCCTATGACCCCATGGGGGAAAAGT
TGGGGGAAAAGTTGAAGATGATGAGCGGCAAGATTATTTCG
ATACGGAGGGACCTATCCCAAGATATGCTTGCTGTGGTGAT
GCAGTTGTGGTAATTGATCCAGTAACGTTTGAAGTTGAACT
ATGAACAAGATATTTTCCCCACAAGCATCTGGGACTGGAAG
GGGTGATTTCGACCCCAACTACATGTCGGGGTTTGACGGTA
TCAGGCGGAGACAGCTTCGGAAGGATTTTCCGGAACCGCGA
TACAGGTCACCTCAAGCGCCATGCGGAGTCGTGTGCCAAGA
ATAATGCATCTGCTAATTCTAGGGCTATTGAAATATTGCAA
GTCAAGCAATCGCGTGGTTAACTGCTTCTAACCCGCGGATT
TTTGCAATGCGGCCGGTGTGAAAGCTCATCCTAGGTGTAAA
CAGGAAGTTCGCCAGCAGAGACCCCCTCCTATCCCCACTAC
GGTGGTGGAATGACCACAAGATAACATATCTTGTGCTTTCA
GGATCAAGAAACACCAAGAAAGAAAAAGGGAAGAAGCTGGT
TCAAGATGTTACCACGTTCCACATTGTGGGCGTCGTCGACA
GGGCTACATGAACATTGCGCAAGTTCGGGTTGGATATCACT
GGATGATGATGATGATGAGGATGAATACCCATGGCAATGCC
GGAGTGCTGCCCACTGCTGGAGATGTTATTAACGCTGAAAC
TGAAACGCCCCAGCAGACTAATGGAAATGATTGCGCCATAC
TTGGAGGGACGTAGGGAGGGAGCTCGCGGAGGGAGGCATGC
CAAAACCAATTAATGAAAGCAGTGGGGATGGTTTCCCAATC
ACTTTGCTCCGTTGGTAGACAGGGTTGAAAGGAGGCTGACA
AGCTCCATTTTTTTACCTCAAGGAGGAAGATTAACTTTGAT
GTGTTCAAGACCCTTAGAAGACTCTTTTGCACTACCCCTCT
TCTTTTGCACTACCCCTCTCAGATGAGGCTTATTCGGAATT
AGATAAGTACACAGCTAAGAAATTCTATAAGCTAAATTATT
TGCAACTCCCCAGGCCCATGATTTGGCTATGGAAAACAAAA
TCTTGAACTCATTCATGGAGACCCGAAAGGGAACGCTTGTT
GGAGAAGCAATTCCACAGTTATTTTTATAGTGGGGTTCAGG
AAGCCAGGAAGAACTTTAAAAAGGTTAATCATGTTTGTCAT
CAATGGGTGAAGAGTTCTGGAAAAGAAGAAAGGTATGACTT
CTTTGCATGGGAGTATTATGAGATGCCTGGACTCAGCCGAT
CATCGGCTACCTATCAAACCAGGGGTTAGACCACACCAGCA
AACCTGTCAAGGCTGAGATTAAGCGTTTATATGATACTGGT
ATTTGAATAAAGCTACCCCAAAAGACGAGTATCCAATGCCA
ATTTTTTATGGCTGAGGAAGATATTCATAAGACAGCTTTTA
TATTTGAGTGGGTTGTAATGACTTTTGGCTTGAAAAGTGCT
ACAAAGTGTGCTTTCGGTGTATCGGCTGGCCAGCTTTTGGG
AGGTTAGAGCCTTTTACACTATTGTTAAGATTGAAAGCCAA
ATAATATTAAGGAATATCTTAGCTCTCCTCCAGTTTTGATT
GGAAGGGTTGGAAAGTGGATATTCTCTTTAACAGAGTTTAA
ATTCTCTTTAACAGAGTTTAATCTTCGGTATGAGTCACCGA
CATTAATAGCCAATGATTGGAGATATTACAAGGGATGTCAA
GGGCACCGGCATCGGCTATGAATCCTATCATTAAACATTGG
TGATTCTAGGGACGCTATTCAATTTGTTCAAGAGCATATAG
AAATTGTTGAATTCTTCACCATATTATGCACAAGCTAATGG
TCGAGAAAACCTCCCCTGAGAAAAGCTGGACTACATGGTAT
TGATGATGGATCAGTTACTCAACATCCCAGGACCTCCCTTG
AGGTCATTGGCAGTAGACCCATCGGCTCAGGCTCCAAAGAA
TAACAGGACCGTCTCGCGCAATTGTCTTAATTGATCCTGTT
TGAGATTGTTGCAAAACACGAGATTGTTTTTGATCCTAAGG
AAGCTTCATTGAGTGTGGAGACGTGTGAGCTACAACTAGGA
CCTCCGGCCTCATCATAAGCATCGGAGACCTCAAGCAGCTG
ACGGTCACCCCTTGCTGCACAAAATTCTGATCTGAGCAATT
AGTCGCGCCGTGGTCCTAGCAGGAATGACATCTGGTTGTGT
TTGATGGATCAATCAATTTTAAGCCGTTTGACTTTGATAAA
TTTTGCCAGGAGCCTTGACGAGCTGAAGCTCAAATATAAGC
GTGAGTAGCTCTACCCTTAGACTAGTGCCCTGTGAGGACAC
TCGTCCCCTACCATGGATGGAGAATCAGCCACAGAACACAC
CTTTGTCAGCGACGTCGGGGATGTTGTTTACTACCAAACAG
GCTGAATCGGAACCAGTGGGAGTCGCTGGTGTGCCTGGTGC
CCATCCTATCCAAGGGCAGGAAGAAGATCGTCAAGCGCGGT
TCTTCACAACAGCCCAGCACAATGGGGGAACCCGAACGGGA
GGATGCCCACACATCATTGTATTCCATCCGTCAGGGTAAAC
ATAGGACGGCTAATTTGGCCAACAATCAAATTATCAACTAT
CCTGGTGCTCCAGAGAGGCCACAACTGGTGAAGGGAAATAT
TCTAAGTTGCATGTTATTGAATTGGGTGCCCAGCCAGGGAA
TTATTTGTATATGACTTGGAAACAGCTGCAGCGGTCTATAG
CTGCAGCGGTCTATAGAAATAGAATTAGTCCAGATCCTATA
TGACAGCAGAGTCTTCTGCAAGTGGTGGTTTTTATGCCATC
GTGGTGGTTTTTATGCCATCAATAGGAGAGGACAGGTTTTA
ACAAAAAGAACCTTTTGGAAAACTGGTTGGCTGAAGACAAA
AATGATCTTGCTCTGAAAATATACATAAAGGCTAGGGCAAC
TTCAAGAGAGTGGGCTTTGGAGTGCATGAAGGACCTTCTGC
CAAATCTTACGAGGGCCTTTACTTTTTCTTGGGAGCTTATT
TCATCATTGACAGCAACAATAATCCTGAGCACTTCCTTACC
GAAAGAGCTGAAGAGTTTGCATTCCGTGTTGAAGAAGATGC
TAGCACAAATATGTGGTCTCAATATTATTGTCCAGGTTGAT
TTGAATCACAGAATGAAGTAAGGGCTAAAGAGAAGGAAGAA
TGAAGCGGCGGAAAATCCCCAACCCACAGCAGCAGCTTGGG
GTGTTACCACGACGACGACAACCACACCGCGGACTCCACGC
TCACGAAAAGGATGCTGCTAATCTCACACAAGTTCTCAATG
ATACGGTGGGAGCGTACAGCATTTGGGGCGGGGGCTTCCTC
GATGGCCAAGCAAGGAAAGGAAAGGATAAAACTCGCTACTC
TCCTATCAGGGGAGATTGACATCCCCCTACCAAGTGACAGG
CGTGAGAGGGCCAAACTTCTAATGCTGGAATATGCAGGATC
TCGACAACGTTTCAGTTGACAGTTCTTCTAGCAGATACAGC
CCCCAAAGAGCGCCAGCCAGAAACCAAAGGGGCCCCTAGAG
ACGGGAGAAGGCAATAAAAGAGAAGGCCGAGAAAGCTAGGG
ATTGATCAGTGTGCTCGCCGACAATATTGTGGACGTGTATA
CAACCGGGGCAAAAAGATCGAGGGAGGTTCTAGCGCCAATT
ATGGTTATTAGTGAGGGCGGAGGAACATCGAGGTATGGTAA
TAAGGAAGTAACACCATTCGAGGAATGGGAAAAGAAGAAAT
TGAAGTCCTTGTATGGTCTCAAACAAGCGCCTAAGCAATGG
CAAATGTGTGTACTATCGCTATGGTGGGGGAGAGGGAGTGA
AGTGGGTCAACAATAGAAGCAGAACTCACAGCTTTAGATAC
GGAAGGCAGTTAGGCCGTATAAAGCTTCCTTACAACCCTGA
GGGCCAGAAACCTGTGCTGCATGAGCGCTGACAGCAGCGAT
GGCATAGCCTTTTGTCCTCTATTAAATATGCATACAAGGTT
CTTATGTGCCGCTTGGGTGGACCATCATCACTATTAGGTTT
GGAGGTGACATTGCGGTCACAGCCTTTGCTGATCTGTCATT
TTCCCTCTTGCTGAGTTTCTACAAACATTCAGGAGTTCTGC
GTTTGATTATGACCTCGGGAAGGCGGGGATACAGTTGAACT
TATGTATTCTTCTCCCGTAGAAAGAAGGATAATACTGTCAT
TCGGCACTTTACCTGAATGCACATTGTATAAGGGAACTCTG
AGGAGCTCAATAATGCTGTTATTATCTCTACTATAACCGGT
GATTAAGAACGCTAGGCCTTATTCTTTTACTCTAGAAGAAG
TAGAGGTGGTATTGTTACTCAGGTCAAGCCACCAAAGGTTC
TATTGACTCCCGATGTGTATATTTCCAGAAGCCACTCTTGG
TGACAAGGTGATTGTTCCTGATTTCCAACCAAAACAGGGGG
TCCAACCAAAACAGGGGGTTAAGATAGTTACAGATGAGAAG
ACACATTTGCAAACCTTGCAATCCCCCTCTTCTCTATGGCT
TGAGAGAGGTTCACAAGAGAAGCGGAGTTAAGGAGGAGAAG
GAGTTAAGGAGGAGAAGTTGATAATGAAGTCGCCACCAGCA
AGTATGGAAGGAATGACACCAAGTACCAGCACTGGAGATGG
CCCCTTTTCCCCATCTGTATACCTCCTTCTCAATGCAATTG
AAAACCACTTTTGCTCAATAATAACCACAGCACAGAGTCCA
TAGACAACCACAATGGCATGATTGACACTATGGTGGTTTGC
TCTTCGTGTGGGGTTGTATCACATTCCTAGGGTTGGTGTCA
CGGCCCCCCGCAAGCTGCGTAGGGCCTGCTTCTGCCAGAAG
CGGGAAACCCGTGGACCGTAAATCCGAGGTTTCCCGCCGCG
AAAGACTTCCCGAGGTGGTCAAGGACACAGTGAAGTCCTCG
TGGTCGGAGGACAACTGTTGACGGAAAACACGATGGCCTGG
GCACGTGGAAAGGGATGTGGAGGGGAACCAGGAGGAGGAGG
GGGCACGCGGAGATCATGAGAGCTTTGTCCCAGATTCGGAG
GAAAGTTGACGCCGCCAAGAACAAGGACCCGGGGTACGATT
AGGAGGCCCATAAATTGGACAAGATGTTGGAGGACCACAGA
AAGATAGTCTGCCCGTTAGGACTGGAAGTTCATAAGATTCA
ACTGTAGGAAGGTTGTATACATGGGTCATCGTCGATTCCTT
ACGCGGCGATGTGGAAAAAGAACTCTATATTTTGGGAGTTA
TGGGAGTTACCATATTGGGAATTCTTGGACGTACGCCACGC
GGCGACCTTCACCCGGAACCAAAGGAGAAAGGAAGCCATTA
CACTCTTAGCAAGGCAGAGAAGGAAAGTATGTTTGAATGCT
TCCACGAATATCAAGCGAATAATAAGCACGAAGGAGAAGAA
TGTTTCCTTTCGAGAGGTACATGGGCGTTCTAAAGAAGTAT
TTTCCCCGTGTGGCTACGACAACATCTCATGGGTAACGAGT
CATTCCCAAGGGCCGCTTCTATCTCAAGTTCTACGATTCCA
GAGTCGGGGGGAGAGGTGGGAGGGAAGCTGGTGCACTTCGA
TCTCACTCAAGCTGGTCTCCATGGCTGCCCCTGCTATTGGT
CGGTGAACGGGTGGGCGGTGATACGGTTCGTGGCGGACAAC
AAAATGATGGTTGCCAACAGACGATCAGAAGAAGTTGTTGA
GGCAAGAGTGATGCCCCTGAAAATGAGATGAGGCCACCTCG
CTAACCAGGATGCCATGACTACCTGCCAGGACTTTGCGGGG
GAAAGGTATGGTTCAGTCTGATGCGTCGTCCTCTAAGGGCG
GTGTTTTTGGTAAGCACAAGAGGGTAAAATTCAATACCTCA
GAGTAGGAGTGTTGTTTTCAATGAATCTGTTATGTTTAATG
ACATGGCTTTAAGAGGTCTGAATTTGATAGCTGTGTGTATA
GCAGGGAAACACCTGCCGTAACTGTGGAAAGGCCGGCCATT
TCTGGTCGAGGAGAAGGTGCACGCCCAGCTCTATAATGAGG
GAGGCCCTCGTCCACGGTGGATTCCTTCGCATGCGTGATGA
GCGTGTTCACATCACGCGTGACGTGGTGTTTGATGAGGCGG
CTGCTCTCCTATTATCTGGGAATTGGGGTACGCCAAGATCA
CCTGGCAATCTCAAAAGCAGAAGGTGGTGGCGCTCTCTTCT
TGAGCGAGCTTGTTGGTGTGATCAACACAAAAGGCCAAAGT
TCCTTTGGAGGAAGAAAGAAAACAAAATTAATAGATGGAAC
TGGACCACCATTCTTTTACTATGAAAACGTGGCCCTAGCAC
AGGTTAGCCTCGCGATGAGGACGGCGAGGAGAGGGAGAGCC
TTGAATTTTACAACTTTCCGATCCCATCACTCCCCTCAGCA
AGGTCCTCGCAAGGAAATACAGAATAAGAATGAGGGGAATT
GAATTGATGCACCGGAGCTTAAGATGCCATATGGGAGGGAA
TTGGTGGGAAGAGCGTTAAAATTTATGTCTATGATCTGGAC
TCCCCAACCCCTCCCACCTCACCTTCCCCATCGCCCTCAAG
GAAGGACATTATTGTTTGGAACGCCATGATCTTGGGGCTTG
ACACACTGGCCTCATTCAAGATGGGCGACGGTATTTCCATA
TGACTGTCACACTGCAATTAAACTCATATCGAGGATAACTC
TGGCCGAAGCTAACAGGCAAAGGGGTTTTATTTGCTGTCCA
GCCCGTTACGATGTGTATCTACAACCTCCTCCCCTGGCTAT
TTGCGTAGAATTTATCGAAGACCTTCGCCCAATCGGGATAC
CCAATCGGGATACCTGAATCACGCCATGAAGGGAGACTATG
ACGACGGTAGACAACAATTTATTCCGTAAAGCCCATTTCAC
TGGAACAACTGCCACGTATTACGGTGCCATCGAAGACATAT
CGAGTATTACGATCAGTTGGATGGGCAACCCCCTTTCACGG
GATCTGTACCAGAAGTATATACTGAAGGGGCAGACACCGAA
CATATTCCTTTAAAGAACTTATCAATAAAGGTGGCGTCGGG
GGCGGAGGGTTTTCGATACTAGATTCATCGACCCTCGGAAA
CCGTCTCCTACTCCGTGGTGAAGTTCCCCTCCCTCAAATCC
AGGTGCTCAACTACGGCTCTAGGGGCTTCCATGAGAGGGCC
CCACCGCCCCCGAATGCGGCACTCATGCCTTCAACACACTC
TCCTCCGGGCGGCGCCGTCCAAGACACCATGGTTCTCCTTC
CGCCGCCGCTACCGATGAGAATCGAAGAGAAGGATTATGTC
ACCGGCCTATCTGTGTTAAAACTGAATCGCCAGGGGTGCAA
GTTATGGAAGAGGTTGTGGAATTTAAAGGTTCCAGCAAAAA
CTTAAGACAAGGATGGAAGAAGCCACCGGAGGGTAAAGTGA
GGTAGTACAAATTATGACGGATGGTGGCTTCACAGCGAATT
AAATGTGGAGGAGAGGGCTCAGAGGGGCCTTTACGAATTGC
CGACGATGCACAAACCGCAGACACAATTAATGGCGACGCCC
TGCCGTCAGAGCTGGCCTGGATAGCAATCCTTTTGTGGGGA
GGCTTGCACCTGACCGGTACACCTATATTTCTGCTGTTAAG
ATGGCCTGAACGATGAGGTCATTTTCCTTTTCAACTTGTTT
GGTTCAGAATAATCTCCAGAAGGTGCACGGCTATGTCGCGC
AGTCCATACCAGCCAACGCAAATATCCCAGCTGTTCAAGAG
AAGGCCAATTGAAACACCGAAACCACTTAAAGTAAAGAAAG
GAAACCACTTAAAGTAAAGAAAGGTGGTTTCAAGAAGAAAT
CGCCCCAAAGACCGGATGAAAACTGGCTGTGTGGCACTTGT
ACCAAATTCCTGGAAGGCAAAATGACCGCAAAACTCTTCTA
TAGCGCTTACCCGCTTTGCAATGGGGCACAATAAACATATC
GGTAGCAGTGGCCTTGCCTCACATATTGGTCCTGTTTTAAG
ATCCTTACCCAAGAATTGCAAGTATTGGGAAAAGGGCATTG
CACATGCCCCAAGATCAGAAAAGGTTGTTGGTATAGGATTT
TGCCGCTGGTGCTGGTGATAATGCTCTTGTTTCTATCTACG
TTTAAACCAAGCTGCGTCTTATCTGGCCCAGACGGCCTCAT
GGATAACCCATTATATGATTATCCTGAAGAGTTGTCAGAGG
GTATTTGAGGTGCACGAAGAAAAATTTTGGTCGTTACCATG
GTGTTGATATTTTCCTTACGAAATTAACTTTGAGTGTTGTG
CAAGGTGGCACCAATGGCACAGCGGTGGATGCCGTGTAGTA
TCGCCGAAGCTCACCACAACAACTCCATATCTAGGACTGGA
GTGCAGATCGTACAATGCGGACGACTATCCGGCCGCCGACT
GAAGCAGAGAGCCTACTTTGAGGAGGTTGATGCCTTTGAGC
CAATAACCTGGCACCTCTGGATCTTCAGACGCCAACCGTGT
TCGGGGAAGATGCTAGCCCAATGTACAAGGAGCAAATTGCG
ACCTCCTGGATGGGGAAACCACAGTTGGTTCTACATATTAG
GCTGATTGCACGCTCTCCCTATCTGATGTATATATCTCTAT
GAGAATGATGCGCAATCCCTACGAATACCACCATGATTTAG
GCATCACTAGAATGGGCTATATCGGAAGGCAAAGGGCGTGT
AGACAGCTTATGAGAAACTAACTTCTAAAAGGCCCTGTGGA
CAAATGTGCAGTCACAGCCTACTGGACTTAAAAAGTCATGG
CAACGGACGGTGTTGGCCGGAATTGGGGAAGAGAGAGAGAG
CCCCAAGCTCAATTGTTCCAAGGGGTATGACGCCATGGCCG
GCTATGGGGGTTTTTGTGAAAGGATCCCCATATGGCGTTTT
CATTTCCCTCTCCATCAAAAACAACAACACCAATAAGAACA
AGCTATTTGAAAAGGTTGCAAAGCGTGGAAAGCTTACAGAG
ACCCCAACCCAAGCACAAGGATTTCAATCCAGAAGATAAAG
AAGGTCCTGAGGAGAATCGTATTTTGAAGGAAAGAACTTTG
CAAACTTAAATGCCTTTGAAATTATCTCTTTCTCCAAGGGG
AACTCTGCAAAATCACAAAGATTTGTGCCGCGCCTGAATTT
AAGATTTGTGCCGCGCCTGAATTTGCTGACACGAAGACAGA
AGTTAACCATCATAAGGATTACTCCATTGTCCTGAAAAAAT
ACCAGGGTACAAGCAGCACGAGTATTCGTACGCGGATGACG
GGTGTTATTATGAAAGCCGCATTCTTGGTGCTCACCATGGA
ATTGGTGTTATATATTTTCCATCTCTTCCATGGAACATTGG
AGCTCGTGGAACTGGCACATACTTCCCTAACCCAAACTTGT
AAAGACCACACCACTACGGTAGAGCTGATATGTCAGCAGAT
TTTTCTCGAGAAGGTTGATCAAAAATTTGAAAAAAACCACC
CCGAAGATGTAGAGGGTCCTATCAATGCAGGGGATGTTGTT
GAGAGTCGGTATAATTGTTGATGAAATGGAGAGGGAAGATT
GGGGTGGAGAAGTATCACCGAAACATCACTTCAGCTTTTGT
GATAATTTGCCTCGTTTGTTAGCCACCATTGCCCAGAGGAA
TGAGGGGAGGAAATATTTTAATAGCATGATTGAGGACTACA
GTGAGTTGATTCTAACTGATAATGGAGGACTTGTCACAATA
AAACTAAGCAATTTACCTACAAGGATGGAGCCCAGTTTGTG
TATAACTCGAGACAATACAGAGTTCGTCAATGGTGCAACAA
CGTGCCTATTACCGTAAAGAACAGACACACCCAGGTGTATG
AGCAGCCATCCTTGTTGCTGATGACAAGACTGAACCCCTGA
TACATTACCTGGTATTGCCCAGATTCCTTCATTCTAAGCAA
TTCGGGATCTGGCCATTGTGAAATTAACAATGGAGGGTGCT
TCTAACAACCATTTCTAACAATTTTGATGAAACGCCAGGAT
CCGCTCAGATGTTGGAGGGCATCCTCGACTGCTCCAGGAAA
GGCACTATGAGTGGGAGTGCATCGACGAACACCGGCTCAAA
GCATCGACGAACACCGGCTCAAAGAGATCAAGAACTTCCGG
GATCCTATGGTAGCTCGAGAAAATCTTGCCCGTTTAATTGC
AGCAGAATTTGGGGTGGTTCATCTTCTAGCCATGGTGGTGG
TGAAAAAGGTTCCTTTACGGATGATGGGAGCATCAGCAATG
ATTTTGGAGGAGGATGGTAAAGAAAGTCACATTTTGGACGT
TAGAAGAAACCAACATGGCTAACCATGCTGAAGCAAACAGT
GGTGTCAGACTCGGCACTTCATCGGCTCATGGGGTATGATT
GGCCAGCTTACCGGCCGGCGACAAGGTAATTTTGATTGGAC
CGCTCTACTACGACCGGCTCAAGCTCCGCAGCGGAGACGAG
GTTCTTGCGAGAAGCAAAGCAGAAAGGGAGCAAAACTGAAG
TCCTCTCAAATCCGGGACCAACCGATCCGGGAAAATGTGGC
AGGTTTCATGGGACGGGGAAACTTCCTTTTACCTGATATCC
AAGAAGGAAGCCCTTCTTACAGCACTTGTACTAGTTGGCAT
GGATCTGGAATCTGGATAGTAGCATCCGTACCCTCATTTTA
TGAAATGCTTCTGGGTGAGTACTGGTAAACCTGAAGGAATT
TAGGACGGTTCTCGCGCACAAGAACGTCCCCGAGGCCGCGC
CCAAGGAGGAGAATCGCCGCACGGCGAGGGAGCCGGCGATT
ACTTGTGGATCACCATCGACAACCTCTTTCAAGCCAACAAG
CCTTCAACTTCCGGATTTCAACCGCGACTTCATCGTCGAAT
TAGCAGGGGTCCAGGTCCAGATTCTCGGATAGTGTACATAG
CTGAGAATATGGACTTTATGAAGGATGATTTAAATCCATAT
CAAGCGTGCCAGTTGATTTGATCCTGCAATCAACAAGAACA
CACACAAGCAAGTTCGGCGCATCCTGTGGTCTGGACTAGGT
CTAATGCACTCCTACTACCAAAATCTTTTGGGGGGTGAGTC
TTCAGCGCTCTACTTGTCGGAGGAATGCGACTCTAACATGC
GAATCCCAGGGAGTTGGATTAATTGTCGAAGGGGCCTTCGT
AATATGCAGACGACACGCTGATTATTTATAGAGCAGAAGAA
ATTGATAAGCGAAGGCGGGCATTCCTCTGTACGGGGGAGGA
GCCACCCATAACATCAAGGGATCAAGAGTTCATTATATGGG
GTTCCCACAACATTATTTTCATTGGAAGTATATTTTGTGGA
CAGTGCCATTGTCACGCATCACACAGGAGGACTTCGCATGG
CGCCTGATTCCATTTTTAGCAAAGAGGACGTCTGCAACTAC
TCGCCTACCAAAAGACAGTGAAGCTAATTCTTGCCAAGGGC
TTATTGGAGATGAAAAGGCGAACCAGATTCTTGAAGCGGTT
CCCATGTTGGGTTCATCAACAGCGATGCACCCAGTGCGAAG
CGGACCGCGAGGCCGCCGTCACCATCCGGGAAGCAACGCTG
AATTAAGTCATCCTCGAGGGACCTCGCCCAAGGAGCGGTGG
CGTACTCCACCGCCCCCTCCACGCCAAAGTCCTAGGCGGGA
TAGATCAGATTGTCGACTCCACTGCGGGGTGCGACCTTTTG
CTAGGGAGGATGAGGAAAAAACTGCGTTCATTACCCCCATA
ACCCCTCGCAGCTGCCTCACACCGCCCACTGGGTGATGCAG
CCTCGCGCACCTTGGTTGGTAAAGCTTTTCGCCAGGGTTTC
ATTTGCTGTCTGGGGACTCGATATCCTGGGACCGTTTAGGC
GCGGGCCCCGGGCGGGTTTGAGTATCTGTATGTCGCGATCG
CCTAACCCGTGGAACATCGAACACCTTCGTCGCTTCTACCC
TCTACAAGGGCAAGCCCCCCAAGGGCGTCAAGACCGACTGG
AACCAACCGGGCCACCAAGGAGGGCTACTGGAAGGCCACCG
GAAGAAGACGCTGGTGTTCTACATGGGGAGGGCTCCCAAGG
CATGGATTGGTGGCATCACAAACTAAAAAGAACCCAAGTGG
TACTAAACCCGGCCGTGGAAAATGTGATGGGGAGTGCTTAG
ACAGCGCGTCTTCTTCCGCCACTTCAGAAAGATGGGTTCTT
AAAGAGGGGAGCCTGTTGGTAACAGACCTGGAGAGCACGAA
TGGAAGAGAGATTATTAAAAAATGTGGTGGGGTGCCACTGG
TATATTTCCTAAAGGCTACAAGATCTACAAACACCAGTTGA
TGTCTCATTCTCAGAATGCAACTATTGGTAATTCCCAAAAA
TGTTCGTTCTATTATTTTGGAGAGTATGGGCGCTACTAATT
CTGGAAATAAAAATTATTAAATATGTAGAGGATCCAGATGA
AAGGGAATGCACGCATCAAAATTTTGCCTAAACATTGCAGG
CAACTGGGGCGCCCACCGCGACCTCCGCGCCGTGCTGCCCC
GTACAGAGGCGAGTATTTGGACATGCATATTGGATATTTGG
TCTTAACCGGAGAGGGCGGCACCCTCCGCAACGCCCTACAG
TAAGCTCAAGAGGCGCTCAAATCGTGATAAACCAAGTTTTA
GGATCAGCATGGAGAATATTAATGTTGAGAGTTTATACCCC
TCCAAACAAAAATCTTACCAACATACAAAGGCAAGAGATAT
TGATCCGTACAGACCCGTGCAAAACAAGAATTCTATTGATA
CACCAAAAAGGAACCAGCACAAAGGACAAGTCAAAACAGGC
TCGGCTTGCGCCATTGACTCAAAAGAAGGTGTTGGTGATGG
AAGTGGGTCATAACCTTAGAAATAGATTAGTTCGCACTAAT
CTAATCAGCCCCCCCCCCTCATTGGACACTCCAACTAAAAT
TTAGAGCCTCGGTTCATAAGAATGTAGAGTCTTCTTTTCGT
TGGTTGGGAGGGGACAACACATGATGTTGTAGTTTTAAGAG
ATGCATGTGCGAGGGCTGTGAATAAAAGGTTTAACAGTACT
GCAAGAAGAAGATGAAGAGGAGGTTGGGTCGTTGGGGCCGC
GGTTCTTGAGACAAAGATTAAATGTGCCATTTGACAGTTCC
ATTACACAAGGCGGATGGTAAGAGATCTGAATGGGAATATC
CAATTTCCCACTGGAGGAATATGAGAAGGAGAGGTCGGAGA
CCTTTAATAAAGAAGAATCTAGTTAGCGGCTCTCTATTGTG
ATGGTGGGGGAGAAGGGGTGATCTTGTGCTTATATGTCGAT
GGGTGGGATTACACTTGTGCAATCCCACTATGTGGACAAGG
CTCAAATAAACTCAGTTGTGAACATCCCACAAAAGAACAGA
TCCTGCAAAATAGTAAACGCAAGGGAGGGGAGTTTGTGAAT
CTAGAATAACCCTAATCAATAAACTAAGAAAAGCCCTCGGC
TTGACAACCCCATTCATGCTAGTGACATGAGTGCTCCCCCA
TAACAAATATCGATGCTCTTAACACACGGATTGAGAACCAG
ACAGGATCGTTGGCTGTCATACACTCCCACAGGAAAGATTG
TGGATCGATCTACAGCGGCGACGATTTTTGGCACAGATTTT
CAGCGAATTCGTGCTTCCCGATAGAGTGTTTACGCAACGGA
GAAGTATATGTCAGGGAAAGAAATTTTGAGGGTAATATACA
ATTAACATCGTGTTCCCCTTACAAGGTAAATAATTTTGAGG
CGTTCCACACGAAGTGTTCCAAATTCTAGATAATGAAAGTA
AGGAGGAGGACAAGGCGGATACACTGTCCTACCACAGCGAG
AGGTTGCTTCGTGGAGGGTGAATGGTTAAGAAACGCATTCA
GTAATTACCTCAAGTTTTATAATGCTATAAGGGAGGCCTAT
ACAACAATGATCAAACGTGGAACCCAGACGCCATTGTATTT
GCAAAGGGGAGTGACAAATCAACATGGGGCTCTGTTAGAGC
ATGACTACCATATATATGAAAATGCATCCACTGTGTTTTTC
TAGTTATTGGATGCAGACATATTTCCGTGAATCAAGCGGTG
TAAAAAAAAAAAAATCCCCAATCCCCCTGCCTATCGCGTTT
GTTAGCCCCGGCCTTATACAACCATGCCAAAAGGAAAGGTA
GGGTTGGGAACGCCTATAAGACGTGGATTAAGTAGTATATC
GGATGATATTAATTGTGCTCAGATTGCTGGGAAGCATGTGG
GGGGAAAAACAATCCAGATGAGGTGTTTGTATGTATATGTG
CCCAGAATTGATAAACCCTTATAAGGATACATGGGTAACTT
TCATGACACCGGGTATGGCCAATATAATCATATTGCGCCGC
CTCACAAAAGAATCGATCCGATGGATCAAAGGTGAAAAATG
TGTGGGTGAGAAAAGAAGCCAAAGCTTCGGAGGTCGTTACT
TTTATGTGCACCCAATAAAGAATAACCAATGCTGTAAGGTC
ACCACTTGAGAGGTTCTCCCATTTCAGAAGACCTTTTGATA
CGGTGTGTTTTTCATTGTTGAGGTTTTCTTCTTCGCATTTG
TTTCCAACAAGGGAGTTTTCAGGCCAAGCCAGGTTTCGGTA
GTACAGGATTGTTACTAGCCATTTTCGCGCATATAGGTACT
TCCCATCACCGAGAAGGTTGATGTGTATAGTTATGGAGTTG
TTATGGAGTTGTTCTTCTTGAGCTGGTGAAAGGGAGGAGGA
TGGTGGTCGTATTGGCTTTGATGTTCGAAATAATTACACTA
GTCATCACCTTCGACACTACATTCGGGACAAACAAAGAAAG
CTCTTGATTTAGTGAACATTAAATTGTTGCCTGAAAAATAT
TACTTGCTTGTGGAAGAAGCACTTCATGCCGTTAGTAAAAA
TTGTCCAAGTTGTTGAATAGAGACGGGTCTGGTTCTGACAT
TCCTTGAGCTAGTGAAGGGGATTTGGATTTCGGAATGGGTG
[truncated: 215 more rows]

## Sheet: Postest
554 positive samples for independent testing
TAGAACAGTGTATATCAATGAGGAAAGTAATAAGGATATTG
TCCTAAAGTGTGTATTTCTTATTTTCGTGATTTTCAGTTTT
GAATATGGCAAGAAAAATGAAAATCAAGAAAAATGAGAAAC
TTAAAATGGAGAGGACAAGCATGAATGTGTTGCTCTCTGCT
GGAAAACTGAAAAAGGTGGAAAATAAAGAAATGTCCACTGT
ATTGTAGAACATAGTATATCAAGGAGTTACAATGAGAAACA
GACACACAAGTCATCTTAGAATAAAAGTAAACCTGACTAAG
AATCATGGAAAGAGAGAAACATGCAGTTGACAAATTGAAAA
ATCCCACCGCCAGGGTACCCACCTCGGCACTCCGGCAGGCC
AGCATTTGGAGAGCAGAGAGAAAGTGCTCTTGATGAAAGGA
AGCTCATTACCAGCCAGCTAATCGGTCAAGAAAAAAGCCAA
TGACTGTTTATCTGTCACCTAAAGCTCCTAGGCTGACAGGT
ATAAGCCTGGATTTGGCAGCACATGTCTGTAATTTGAACGC
AGTTTGCTCCCAAGCAAAGGATGTTAAGAAGAAAATACAGG
GAGTATGCATGGTGGGACTCATGGCTCCAGCTGCATATGCA
TTGCATGAAAAATAGTTTAAAATACCTACTTCCAATTGATT
GGAATCTCAGGGTTGTTTTGATTTGCATTTCCCTGATGATT
TTTATAACATATTGAGCCTCAGACATTATGTTTTAGCAACA
ATTTAAAAAATTGAGTGTAAAGAGTGCCATAGACACAGACA
GAGCAGCAGAGGCACTTTAGACTTCTTTACCCCAGCATCCC
GAGCTCGTGTCTCTAGCTGCATATGTATTAAAAGATGGCCT
GCAGCCTCAGCCTCAGCAGCAGCGGTCGCCATCTTGGTCCC
GTAATAAAATTTTTGTTAAAATATTCTTTTGTGACAAGTTC
TTGCTTGTATTTTATCTAGAAATTTTTCAACACTTTTACTA
ATTCACACACTGCTAAAGCGACCTCCTTCCACCACATTAGA
ATAATTTGACATAACTTTTCAAAGAAACCAGAAGTTTCCCC
TGGAAACTCACCTTAAAACTAGCTGTAACATCACATCTTCA
TTAAACATAAAGAGAATAATAACACCATATTCTTCTCTCTT
GCACAACCCAAGATACTTCCAATGTAGATATAACCTCTACA
CCTCAAATATCTGACCCTTTAAACATATCTAAAAAATCACT
GCCTTCAAAAAATTAATCAAAGAAATTAAAATGACTCTTCT
GGGCAGGGACCATGCATGTAACATACCTAGCACAGGGTCTG
ATGGTTTGATATTCATTTCCAAATGTTGTATCTGTATCTTG
TGGAGTTGACCTGAAGTCTCAATTTCCGAAGGATCTGTTCA
ATCCTCTGTGGAAAAAGCAGAAAAGACTTGTTTAGAGATGG
GTGTCCCCAGGCCTGCCGGGAAGCGAATCGCCCGGCGCGCG
ACTACTTTGTGTGCTAACCTAAAAAAGTAATTAAAAAAAAC
GGAGGAAGCTTCAGTTGAGAAAATGCCTCCATAAGTTCTGG
AGACTAGGATAGAAGAAATGAAAAGGAAGTAAAAAATGTTT
CATAACTGACCTCTCAATCAAGGAAACCTTTCTTTGCAACA
GAGCCTGGTAGTTAGTGGTCAAGCATGAAGTGGTTCTCTCC
TCCCTTTGCCTGTGAATTTCATGAAGTCATTGTTTTTAATT
TTTATTTGCACTAGATAAGAAACCAAAAAGATAACCATAAA
AAGCTGACAGGAGGACTGCCAAGTACAAGGCTAGCCTGGAG
GGGGAGTGGGTGGTTAGGGGAGTGGGGTGGGTGGGTATGGG
ATAAAACCAGAGACACTGAAACTTGTAGAGGAGAAAGTGGG
TTATTTTCTACAAATAAAAAAAAATTCTCATTTGTGTCAGC
CATCTGCAGTGAGCTATGTGATATAAACTCAGTTTCAACTT
CCGCAGTACCTCTCCTGGGCAAAAATCCAGAAGATGTCCCA
GGTTATAGGAAGCCAGACTCATAGACATTTTTAAAAATGTT
AGTTGTGATCCACTCACCAGAGAACCTAAGATCCTGTGGAG
CCCCCACCACCACCAAAAAAAAAAAAAAAAAAAAAGTTTAG
CTCATGGGGTGTTCCCTATGATGGACTGACCGAAGAGGAGA
AATCAATTTGGCAGTTTCTCAAAAAAACTCTCAGGACCCAG
GTATAAAGCTTGGGTTTCTTATTCAGGCTTTGATTCTGTGT
GGTGGAGATCTGGCAGATGTAGTTCCCCTCATCCTTTAGAG
ACCATCTTAGGAAGAATCTCATTAAGATAGTAATTAAGCTT
CATCAGCGAGTATTTTCCCAAACTCGCTTTTCCTCTTTAGA
GCAGATGGCCGTGCAAGGCAAGCGGCCGATGCCTGGAATGC
GTGTTTCTGTGTCCAGGGACAACCTCAGGTCGCTGAGAGGG
AAGTGGCAGCCAGACATTAGAAAGCATTAGAAGTTAGAGAC
ACTATGTTCATAGCAGCCTTATTTATGATAGCCAGAAGCTG
CAGCTACAAATGACAAAAAAAAAATTGTCTGTTTTTTATTT
GATCTGGACATTGAGTCACCATAGAAACACACTTCTGGTTA
AGTGCTGTTGTAAATAATTAAACTCCACTTGTCAAGGGGGG
ACGCCCATTGTTTGGACAATAACTCTCTAATTCCTCTCCAG
AGTCAATGTTAAACTGACCTAGTAGTTTGTGGGGGTTTTAT
TAAAAAATGTTTCACACAAAATACATTTTACAAACTGAAAA
ACATAGTGGAGCATGTTCTTATTATCAGTTGGAACATCTTC
ATGTACTCACTGATAAGTGGATACTAGCCCAAAACCTAGGA
TGGATTTGGGAATTGTCTGTATTAGCAGACAGAGACACTGA
AGTGCTCTTAACCGCTGAGCAATCTCTCCAGTCCCCACTCT
ACACACACACACACACACACACAAATATATAACTACAACCC
GTGAGCTCTTTAAGAGAAAGAGCCTGCATTTAACCTGCTCT
GTGTTTGTCAGACATTTGAGATTCTTCTATTGAAAATTCTA
TGGAACAGGCGGAAGCACAGAGGCGCTGAGGCAGCACCCTT
GTCAGGAATTGGTGCTTGCCAATTCCTTGAGATGGTCTCCA
GTTATTACTCAGGCACTTGCAGCCATTGAACAAGGGGCCTC
GCAGACCACGAGAGCAAAGAAGGTGGGACAGAGAAGGATAG
GGCTGATGAATTGTGTCAGTACTTAGTTATGTCAGTGGACT
CACTTAAAAAAAAAAAAAACAAAAAAACAAAAAAAAAAAAA
AGGCAGGCTCTGCCTTCTGGAGGCCCTGTGGTCCAGCTTTT
TTCTATAAGTAGATAGCTTCAATTATCCTTCCTTCGTCAAA
CTTGTGCTGTAAGATCGAGAATTGACAAATGGACCTAATGA
GATAACTCAGTAAGCAAACGAGGCACCGTTGTTTTTAAATC
CCTGTGATCCACATTGGAAGAAGGAAAAAAAACAACTCTTG
ACTCATTGCAGAATGCTTCCAACTCCCCTTTGGATAATTCC
GTCCCAAAAAGCAGAGAGAAATTTCTCTCTGGGCCTTATAG
CGAGGACCCATGACTAACAAATCCTGACTAGATAGCCGCCA
TATACTAGGCAAGACTAGATAGATAGGCAGGCAGAAGTTAA
TGTCTGTCTCTTTCCCTGACATGGGTTTCCTGTAAGCAGCA
AGAACCAGGGCTTGTGAGACAGCTAGACAGAGTAGAGCATC
CTCTTTCAGGTGCTTGTTGGATCTTTCATAGGGCAGTCTTG
ATAAAGGAATTTGCAAAATAAACTCTTTAGGAACCATGTGT
TTTCATTGAAAGACAAAGACATTCCTTCTTTAGGATGTTTT
AGGGAGAAAGGACCAATTATAAACAATGACAAGGTGTACTG
TACGTGGTGGGGTCATGAGGAGAGGGCTTTCCTGGGAGGAG
GAGGAAAGCATTGACACGTGAGACAGTCTTAACGTAGAGCA
CATTTTATGAAGCCACTATTACTCTGATACCTAAACCACAG
GGGAATGTTGAAATCACTTCAGTTACTACTGCTGATACCCA
TCCATGACGGTCCCCAGCTCAAGTTTCTTGGCTCAGGCCGC
CAGCCAATTCATTCAGCAATATTTATGTGCAGTATTAGCAG
TTTCACCTTTAAAAAAAATGACTTGCTGGGCAGTGGTGGCG
CTGTGTAGTGGTAGCTGTGTATTGAACATATTCACATGAGT
CAGAAGAGCAGGGGAGGGGCAAAAAGACCCTTGGGCAAAGG
CTGTCCAACCAGTGACAAGCATGTATTAGCTGCTATTCTCG
TGGGGTTTCCTTTGTGCCCTAATATAATATGGTCAACTGTG
CTGAGCAGGGGAACAGATCAATACAGGATTTGTAACACAAA
TGCCTGCACCACCCCTGCACAGTTGCTCTTCGTCTGAAGCT
CTCTGGCTAAAAACCTCTCCAACGACTGGAAAAATACTTCC
GTAGATTTTTTTCACAAAGTATATTTTGACCCGAGTTTCTT
TTTCTTCAGGATCTGTTGTTATGGCTCCCTTTTCATTTCTG
GGCTTTGCAACAGCTTTTTCATAATGGGTTTAACCATGTCA
TATTGCTATACATCAATCTGATGTTGTGTAAAGATACAAAT
AACAACATTCAAACACATATATTGAAACAAACAAAAAAGAC
AGAATCTATCACAGCAATTTACCTAATGGCTTGCAGAGATC
TAGTTTTCAATGCCATAAACATAAATAGTGTTTTATCTGTG
CTAAAGCAAAACCCAAATGAAATGACTCCTAAGGACATTTT
GGATTTCTGAGTTCGAGGCCAGCCTGGTCTATAAAGTGAGT
ACTCGTGACAAGAAAAACAGAGTGGTTCTGTAGCTGGTCTT
TGAAATGTGATACTATCTACAAATTATAATTGCTGAATTGT
GTAATACAGACCTCCAAAACATCAGTAAAAACACCCTAAGG
ATCAGTCTGATTTATTCATAATGCATTAGAAGACTCAAGAA
ATCTTTGTAAGTAGTTCAAAATGTATTTTACAGTTGTTTGG
TATTCACCAGTTTAGATTGGAACATGATAGGGCAGGGAAAA
TTGATAAGTAATGTCAGACTATATGTTTTACCATTTACATT
ATCTAAAATGATAGTCATGGAGGCTAAAGAAATGGCTCAGC
CTACCTGAAGACCCAGCTATACCACTCCTAGGCAAATACCG
AAGGCCTCCTATGACATTGAATCTACCGAATCACAGTCATG
CCTTGCCTTGCTCAGGAAACAAAAGATTGGGAAACTGTCCC
ATCATTTTGCAGATGATATGATAGTATATATAAGTGACCCT
AGTACATCTCCTGGGTCAGGACAGGTCTGCCCACTCGGTGT
TTGCTTTCATGTGATCTGAGATGATTTTCTTACCTTCTCTT
TGACTCTAGAGAATCCTAATACAAGGGTCTTTTGGTGCATG
GTGCCCTCAAGGAAGAAGCCATGAGCAAATCTCTTTAACAA
TTGTCATCATAAGAATGGAAAAGTTGATATTGAGCCACATG
GCCGTCCTGTGGCTGTGCCTAAAGATAACTGATTCCCCAGG
TTAGAAATGTCCACTGTAAAACATGAAATATGGCAAGAAAA
AAATATGGCAATGGCAGTGGAGAACTTGGATCCTGTGGTTA
ACTTTTACAGCTTTCTTTGTAAAACAGGAATCATACCATAG
AAGCTGTACTACAGAGTAATAGAGATAAAAATAGTAGTATT
TTGAGCTGGAAGGAGGAACTAACTGATGACAGACAGGTGCT
CAGAAATCATAATTTGATGTATATATGCAATTGTAGAACAT
GCTACCTAGTGTGGAAGCCAAAATATACTGTTTTCTGGCTG
GGCCATGGTGGTCTGATAGGATACAGGGGACAATTTCAATA
AAGACAACTTTTGGGAATCAATTCCTTCCACCATCTGAGAA
GGCTACCTGTGTCTCCAGAGAATCTGTGTCCATTTTACACT
GGTATTGAATTCAATTTTCTATCCACTTCTAGAAGTCCATG
TCATGCGATGTTGCATCAAGAAGGGTTTCTCTCCAGTTATT
AGGAACTCTCAATTCTGAATATCTATGCTCCAAAAACAAGG
GGAGGGCATCATCCTGAGTGAGGTTACACATTCACAAAGGA
TTTATGTTTGCTGGTGAATGAACTTGGGTCCTCTTGATTCC
GTCAGCACAGAGTACCATTCATGCCAAGCTGGGGTTGTTTG
AAACCACAGCATCAGCCCAGACGCTGCTGTTTTCTCACCTG
ACAAGAAGAGAACACACCTCAACAAAGAGGACGGTGAAATC
AAACTACATTTACTCAGTTAATACCAAAGACCACCGCTGCT
GAGTCCTTTAAGACATCAGGAGACACTTAAGATCTAAACCA
AATCAGTCAGCTTGGAGAGGAATTTGAGCCAGAACAGCTAA
CAAGAAAATTATTACATGCCAGATTGGTGTACACCTATAGC
AAACATAAATAAATAAATAAATAAGCAAGCCAGCCAGCCTG
CCACTCTTTGTCTCAAAAGGACAAACAGTGTAGTTTTGACA
TCAAATGGCAGAGGCATGTGATTTCCAGCCCTCCTTGCCAA
AGATGCAAAGAGCCTCCAGTACCTTCCAATTGCTGCACCAT
AGAGCCACATGTGCAGCCTGAGGCCTTAGTCCACTGTCACC
TTCCAACAGCTGATCTGTAGAATTTCAGCAAAGAGAATAGA
TGACATAACAAATATCCCATAAATTGGTTGTGGTTAACATT
ACTAATTAGCAATCAAAATGATACCCCATAGATATACCCAC
ATTCCAGTCTTAGATGCTGGAACCAGACCACAGTTAAAGAG
CCCAAGGGAATCCTTAAAACATCAACCACATGATATCAATC
GGTCTCGGACCAGGATGGCGACCGCTGCTGCTGTGGCTTAG
GATTCCAGTGGTACCCATGAAACTTGGTCTTTAACTTTTAC
CTGTCTCGAAAAACAAACAAACAAAAAGAAATGCTTTAGAA
TTTGTATCATCTAATCATATAGTTAATTTTTTACTTCCTCT
AAAATTAACTCAAACAAGTCAATGGCCTTTCTCTACACAAG
ATGAAGTGTTCCCGTAAAACAGACTGTTGAGAAGGATTCAA
TGTGGATTTAAGAAACTCCCAATATGATTCTTAAAATTAGG
TGCTCTGGCCATCTGAAACCAGGTTTTTGGCATCCTTAGTC
TTTTCCCAAGGTCCAAGTGTAATTACTGTGTTTTCAGAAGT
CTTGTCCTAAACAAGAATCCATTGTGTAGTGCCTCTATTAA
TGACCTTAGTACAAGGAGATAGGAATGGATCAATTCGCATT
ACACATACACAAAATAAGCAATAGATAAGTAAAAACCTGGA
CAGTCCTAGCTAAAAACCAGACTGAGGTCATTCGTGTGTAA
GTATTTATGTATAAACATACAAGAAGCACACAGACACTAAT
AGACCTGTCTCAAAAAGTAAAGATATTTAATTAGTTTCATT
CCAAAGTCGAACCCTTTAGCAGGCTCTGCTCTTCCGCTCCA
TACAGTAATAGATGCTGACAACCTGACATGACTTTCCCCAG
CTGAACAAACAAGCTGGAGTAGCCATTCTAATATCAAATAA
AGAATATCAGTGGTTGTCATATTTAAATTTTGAGATATCAA
CTTACCAAAGACTAAGGTTCATACTTAGAAAAAAATCCTTC
CTGTAGCCTGAACATGAACTATCACTGCCGTGCTTATGTGC
GCAAGTGAGCGCAGCCCTTTAAACACTATGGCATTTAAAGC
ATCTCTTAAAAAACCATCACATGTCGAGGACATAAATGCTT
GGTAATGTTGCCTGATGAGCAGGTAATGAATTCTGGTCTTC
CTAAAGAAATAGAAGCAGTTATTATAGTCTCCCAACCAAAA
ACCAGGCTGGCCTCGAACTCAGAAATCCGCCTGCCTCTGCC
GGAGTAGAAGGCCCTTAAGTAATAAGGAAAATGCTAATCCG
CCTATTTCTTTTAGAGCATTAACTCAGCTGCTACCCAAAAT
AAAATAGCAAAGGAAGCTGCATCAAATACATCAAATCATGT
AGGGCTGCACTGTCACCTGCAGAAGGTTGCCTTTTTATGGA
GCTGCTCTTGTAGAATTTTCAAACTGAACAAAAGTAACACA
TACTCTGTTGTGGGGAAAAAAATCCAAACTATTAATCTACT
CACGCACACATATATTTTTTAAAAATACAAGAAATCGTTTT
GATGGTGTCCAGGAAAGAAAAAGAGGTTGATCCAAGACTAG
ATAGTCAGTGAGACCGTAGCATATCTTTAAAAAACCCACAG
TCAATGACTTGGCACAGTCCACACACAAGTATTTTAGATTC
TCCAGCACTCACTCAGAGAGAAGGGCCTAGTCCCAGCACTC
AGCAAAAGCTACTGAGAAATAACAGTCACAATTCCAGGTCA
GATTGTCTTTCTGATGTTAGAAACTGCAGAGAACCTACTTT
TGAGGTGCTGAGAAGAAGGTATATTCTTTATTTTAGGATAA
AGTTAAATCCACTGCTATGAATCCATAACAAAACGGCCCCC
TAATGTTCTGTTTGTTACAAAGAGAAATGTTCTTGATGAGG
CTAGGCGGCAGTGGAGGGGGATTTCTCTTTCTCTCTGCTTC
TGCATTTTCCCCTGAATCACATCTATATTTATATTTGGTGT
TTCTTGGTTTCCCTTCCAGAAACCCCATATCCCATCCCCCT
TCAGGTCACAGACAGTTACGACTGGCCATAAAATTAGTCCT
TTTCACTCATGTTTAAAAATAAGAGTTTTTACTTGTTTGTT
GACAGTGGAGCCTGGATTGCATTGAAGACCCCAAAACGTTG
CTTTCTCTGCAGGAAAAGCGACTGTTCGGTGGTACAGGCGC
GCCTGCTGCTGTCCCCTCTCATCTCACTGTGGCTGCCACCA
CCCATAATTCTCTAATCTGTAGAGTGAATGTCAGTTATTCA
ACACACCCAACCAAGAAAAAAAACAAACCAGGAGTGTAAGT
AGGGGCAACCAATGCGCCTAAACCACCAAGAAGGAGCTCAA
CCACTTAACTTTAGTTATTTAAATATCTACATGTGAGCGAT
CACTAACCAGCATTCGTAGTATGGTTCTATTTTTGCTTCAA
GTCAGCACTGTGGAGAAAGCAGCCGTAGCAACCTGTTCTCT
CCACTCCGTGTGTAGCATTAAACTAAGTTTTGTACATTAGG
CCAATAACTCAGTTAGATGTAACTCATTGTTGGAACTTGAG
GAGAGAGGTGGTCCAGGGGCAGCCTGGGAGGCCCTGGGGAA
GTATAAAAAAGACAAAACAAAACAAAGCACCTAAACAAACA
TTCTTGGGGGGTGGGGATTCATTTCCCAGGCTATGTTCAAA
GACTGGCTTGCCTGTGTCAGATTAGACACAGCTGATTCATC
AGTGAGGTTGGATGGGAACAAAACACCCTTGGAAGGAGTTA
CAGATCTCTGGCAAAACCAAATCAGAGCAGAGCAAAGCTGG
TTCAATTGATTAGAATTAAAATGATTAAAAAAGTAAAAGAT
GATGAAAGACAAGAGAAATGAGAGCTCAGAAGAAGCAAGCC
GCACTGTACATTTGTGGAAGATGTATTATTAAAACAAGTCC
GTCAGGTATTACTTGTTGACAACTCACCTACATGTGAGCTA
ACCCAGAGCTATAAATAGGCAACAAGAAAGGCGTGAAGATG
GCAGTTCCAGACTTTCTGGGAGGAAGGAGATAGAAAAAGAA
GCCTCTCAAGTGGCTTAGCTATAGGGTTTCTTTGTTTGCAT
AGCTTTTAAGCACAATGGCCATCCACTGGACACTGTGTCTA
GGCAAACCCCTATCTCCAAAACTATTTACATTCCGATTCAT
GCAGAGGAAGAAAGGCAGGGAGACACACCTGGCTGGGGACA
GTTCTCACCGTCTGTGGTTAAAAGTCCTCAAGTGAAATCCT
ATTAATTAATTAATTAATTAATTTTAAAAATGAGATTTAAA
CCATTCCCCTGTACTGAGGCATATAAAGTTAAATTGGATTT
AATGAAATTGTACTCCCAATAAAAGATTCTCAAGGAATCTC
GGGGATGTAGTCAAATTAAAAGCGTTTACTAGAGGAAGGCC
ATCTCTCCAGCCCCACCTCAAGTCTTTTGACATCTCAAAGC
ATCAGCCAGTGAGGATTTTTACCTAGGAGGCTACATACAGA
CTCACAACCATCCGTAACAAAATCTGATGCTCTCTTCTGGA
AAGGCATGTGCCTGGTCCCTAAAATGCATTTTTATCTTTAA
ACCCAGCAGCTGTGGGATAGAGCACCATACAGCTGCCCTGC
AAAAACCAAAAAAAAAAAAAAAAAAAAAAAAGTGAAATTAG
AAAAGGTTGAGCCTTTTCTCAGTCCGCTTAGACTCCAGGAA
CTCTGCTATAGACATTCAAAACATAATTTCTGAAGCAAGCT
GTAGATACATGTACAAAGCCACATATAGTCAGTGCATCAGT
AATTATAGTTCTTATATGAGAACGTGGACTTATTACTGATC
ATTAGATGATTTAAAAAAAAAAAAACAAAAAACTCTGAGAT
GTAATCAATATAAGAATCTGAGAACTGCAGATACTACAATT
GACCAATTTTTCTTTTTACAAGAAACTACTCTTTGGCCCCT
AAAGGAGGAAAAAGTAGAAAAATTTTTTCTTTCTTTATTCT
CTGATGCTCCATCATAGGCCACTGAACCTCCACCAGAGGCC
GGACCAAAGCAAAGGTTCGTACAGAACGTTGTGTGGGCCAC
CTGTGAGTAAAAACAGAGAAACTTTTTGGAGTCAAACTCAA
GGGTAATTTGCACTGTCACCAATAGTGACAGTGCCCTTAAT
GAAGAAAGAAGTTTTGATTTATTACCTGATTGATTTCACCT
GAGCCAGAACAGCTAAGTAGAACCAGCCAGCCAGAATCCAG
AAAGCAACACAGCTTCTGAGAAAGTCCCTGTTTTGGGCCTT
TCCTATTCTTGGGGTCTAGGATTCATAGGTGAGGTGAGCTG
ATACATACAAAAAAATTTTCATAGCTGTTTCCTATCTAATG
TTAGATGAATGATGTTCACTAACCGAGGCATCACCTCAAAC
AGCTGTGTCAAGTTCACACAAAACTAGCCAGTACAGCGGGT
CCAGACCCTTAAGAGGAGAAATAGATTCTACTCCATTAGAA
CTGGGCTTTTTGTTGTTGTTATTGTTTTGCTTTGCTTTGTT
TTGAATTTCATGCGTTTGGCAAGTTGTATCTTATATCTTGG
ACATATATGTATGCATGCATACACATATACATATATGTATA
CTCATGGAACCTTCTCCAAAATTGACCATATAATTGGTCAC
AATGTCTGTTGAGTTCCAACATTGACTTAGTCAGATTGTCC
ATATCTGTGCCTAGAACCCAAAGATATTCATAGCCCTTCAA
TTTGTTGTTGTTTTTTAAAGATTTGTTTATTTTATGTATAT
CTCACGCCAGACTGGGAACGAAGGGCCCTCATGCCGGAAAT
TCACATTAACATGTCCATTGATATTGCATCATTTTCATCTT
TTCCACTGTACTGGAGCATCAAGTACAATGGGAACAGAGAG
AGATTTGGGAGGAAACAGCTAAACTAGTCTTTATGGTAATA
TTAGACGAATGCCTTTAGGGATCCTAGAAAAGGAACTACGT
TCTGAGGACAGCTACAGTGTACTTTACATGTAATAAAGAAA
CTCTGCACAAAGCTCAAGTTAATGTTGATCAAAGACCTCAA
CCCCAGTCTCTATTACTGTCAATATGAGTCAATTTTTGATA
CTATGCCTCTGCCTTTAAAGAGGTTGAATTCTAGGTATGCA
AATTCAGTGTGATAGCAGAGAGTTAAATTGGCCCAGGAGTG
AGTCCTGTTCAGCCCGGCTGAAGGAAGGTTGAAAGGGGAGG
TTCTTTGTTCCATAATGCTAAGTCAAGGCATTGTGTACATG
ACTTCCTTGAAACTCTTCTCAAACTTGGACTCCAGTCTAAG
TAGGAACTGAAACAGAGGCCATGGAGAAAACTGCTTACTGG
CTAAGTGAACTAGGATTTTGAGTGCTCTTTAGTTGGGTATT
CTTTAATCCCAGCACTCAGGAGCAGAGGCAGGCGGATTTCT
CAACATTCTGAGGTGGAGATAAACTATTTTACTCTAATTAT
TACATGAGAATACCAGGGGCAGCACCTGGCAATCTACTTCC
CACCTGTACTCTGGCAAGGAAGGTGCCCAGATGTCTGGAGC
CAAAAAAAAGATGGAGAGTAACTGAGGCAAATGCACATGTC
TTTGCAGTTGGTCCATCTCCATCTCCCCAGTCCTTCCTCGT
AGTAGAAAAGACTTTTCCGCATTCTTCACACTTGTGGGGTT
AGGATCCATTTCAGCCACAGATACGAGGAGAAATTCAATGA
CATCCCTAGAGACCCTGTGCAGAGGTCGTGGGTAGGGATCC
GCCTCAGTTTGCTCCATTATAAATAGCTATGATTTACATTG
GAGCTATGTATTTCTTCCCTAGTAGTACTGAGAATGGAACA
TAAATGATGCACATACATGCATGCAGGCAAAACATTCACAC
TATAGTAATTTTTTTCCACAAAAAAACTGGGCATAATTTTA
CCCAGAGTTTAATCTCTGGGACCCACTCAGTGGAAGGAGAC
ATATACGTTCTTACAAAACCATCCATGAGATATATAGAGAT
CAACAGGGATCTTCAGAATTAATACTTACATTAGAAAGAGC
AAGAGACTCTTCCCTCCTATACTATCTTTAACGGGGACAAG
CTGATACCTAAAGCACAGAAAGACCCAACAAAGATAGATAA
AGAGTGAGCTGTGATACTTTACAAACAACGAGTGCTTAAAG
AATATATATTATGTTAAAAAACTCAAACTCATGATTCCCTG
CTAGCTAGAATGCAGATGTGATATAGGGACTAGGCAGCCAC
ATATTTATTTTTTCTATCTAATTAGGTAATTAAACTGGAAA
AGAAGACAGTGGGCACAGGCAGTACCCATGTGCCAGCTACA
GGAAGATCTTTCCATCTTCTAAGATCTTCAGTTTCTTTCTT
TGCCTTCCTAGTCTTGAATGAAGCATTTATGTCCTCGACAT
TTTGTGCTTAGGAGAGGAAGAAAGTCATGGCATGGACTGCC
TGTGCCCTGGAACCCACATGATCCCAAGAGACAGCCCTACT
TTACCATAGATGGAGAAACCAAAGTATTCCATGACAAAACC
CCTCTAGCTTATTACTTAGAACAAACAAACAAACAACAAAT
ACCAGGATGAGCTCTTTATGAATTTAAAGTGTTTATTGAGC
CCAGTCACCATTCCCAGCTCATGTTTTATTCCAGTTTTCAT
GACAAACCTGCCAGAGAACCAACAAGGCCATCCAGACAAGT
AAACATAATGCCCAATCTAGAAGAATCTTGTCAAGTGGCCT
ATATATGTGGAAACAAAGCAAAGAGACTGCTAAGTTCTGTT
GAATCCTTAGACAGTCAGCCAGCGGATGGCGCGTGCATGGC
AGTTGACGGCTCTGGTGCGGAGGGGACAGAGGCCTCTGTGT
TCGTGACAGAAGTCAGATATAAGGCATAAACTGTACGATTC
AGAATTCATCCTGTCAAAGGAAATGCAGAGACAAAGAGTGG
CCCTGAGGGCCATAGGGAGGAACCTGAACCTACAGGCACCG
GGGTTACTATTTGATATCATAGCTAAAGCATGACTAACCCT
GTCCTAGAAATACAAGAATAATACAACGTGGCAGAAGGTTC
CTAGAGGACACAGAGACCAGAAAAGTGTATCTAATGTCTTG
GATCTCTGAGTCTGAATGGTACATACCTTTAATTCCACAGA
GGCTGGGAAAAAAACAGCTTAAAAATATGCTGCTGAAATTT
CGGCGGGGCCGTGGCTCGAGAACGACCGCGCTCGGGCTGCG
GAACTGTCTTTCTCCTCTATAAGACTTTTCTGAATTTGAAG
TGGCTAAAGTACAAAATAGAATTGGAATTGGAACTTTCAGA
CAGTTCGCCTTGCAGAAAGAATACGGACATGCAGAGATGGA
GGGCACTTAATCTTCCAAATAAACTACTTAAAGTGGTTAGA
AAGAGGATCCTCAGAGCTCAATAGCTAGATAATTTTGACAA
GTCTGGGGGACTTTTGGGCTAGCATTTGAAATGTAAATGAA
AGAAACAATGAATAAACAGCAAGCCCACTGCTGGTGTCATG
GCGGGCTGAGCAAATTCGAGAAGCAAGCCAGTAAGCGGCAC
AGCAGAAGCAAAGAGGAGGAAGGGTCATCTAAATGCAACAC
CAATCTTGAGCAAAAAGAATACTTCTGGTTTAATGTTGCAT
CATGCCCCCCAAAGTTATGAAACTAGTTTGCTTAGCAGAAT
TTTTAAATATTCCTTCAAGGAAAGACACTCTGGTCAGGATG
TAATAAATGCTGTGGGACGCATTTATTCTATAAATCTCACT
CCAATTCCAAGAAGGGGCAAAGTATCCACACCTTGGTCTTC
AGGGATACTTCTTACTCATCAAAGGTAAAATTTACCAAGAT
CATAACTCACACACTGACAGAAAAGCATCTATACCACAAGG
CCAGGCTTGCTGTAAAAAAAAAAAAAAAAAAAAAAAAAGCA
TGAACTTTATAGACAGGGAGAATGGATGCTAGACTTCTGGA
AGAGTAGCCTTTCAGAAATGACTGAGCTTCACCAAAGTAGA
TCATAAAATCTTGGAGACATATTTCTGAGGACTAGAAAGCT
ACTAAAATTAAGGTCTTCCTAATTTAAAAATTAATATTTCC
TGTTCATAACACATGTTGAAATAAATCTTTGGATTCGGCAC
TATGACCTTGGGATTTATTTATACATAAATAGCTTCTGAGT
CCTAGACACGGCAAGTCTTTAAATTTTCAAAGAGTGCTGCC
AATTACAGGACGATTAAAATAGGTGCTAAAAACCAAACCTG
CCCAGGCACCACTGGGTGCCAAAGAAGAGCTAAGAATGGAG
AGACGGTTTTTCCAATAAAGAACAATATATAACACAAATAT
TTCATGCACTTGGGCAAAACACTAATACAAACAGAATAAAA
AACTCTAAGAGATTTTCACTAAGCTGCTGGAGGCTGACCTG
TCTGGGAGCAGAGCATGAGCAATGCTTGTCGGGTCCATCCA
TCTTTAGGTTTTAAGTAAAAAACTGTACTCTACAGAATTGG
CCAAGCAATCCGACTCCAGGAAGAGCCGAGCCCGGCGCGCC
GTTACATTGAAAATTAGGGCAGGCATGTCTTCCAACTGAAT
TTTGGCATCCTTTATGAAATATATTTTATTAAATACTTGAG
CCTGCAGCCTTGGGCAGAGGAATATTACTGTTCTCTTTACG
AAGCCATAAAGAAGGCAGAAATATTATTACAAAAGTCAAGA
GGCATAGTAGTAAGGCGTCGAGTGAGCGTCTCTTGGTAACG
TGTGGGGGACCCTCAGTCTCATGGACCCTTGTCCAACCACA
AGAGAGGTGTCCTGCAAGCCAGGTACCCACAGTTGTTAGTA
AAATTCCAACTCAATTCTTCATAGAGATAGAGCAATTCTCA
ATCTGTCCTGCTAGGGAGTCAATATATTAGAAAGAGATGTC
CTTTTAAAAACAAAATTTTGAGTTTTTTTTCAAATGACATG
ATGAGTCATCAGTGACGGTCAGGTAGTTACGACACGTCACT
AGACCTTGTTGGTCATTTCTACCCACCAATGAAACAAAAAA
CATCGGTGATGAGGTGGAGGAGGCAGTTGCTGGACTGGAGG
TACCTAATGCAATCAAGGCAAGGCAACAAAGCATGAGGGTC
AGAAGTCGTTGATTAATTTGAGGGAATTATATATGGATCGG
TGTGCTAATTAAGAAGAGGTATATACCTCCGGACTAACACT
AGAAATGCAATTGTACCAAGAATTGGCATTAAGAGACAAAA
CCACATACAAGATCGTTGGCATTTAGCAATGCAATCCATTG
ACCGCCTCCCCTCCCATCGGATCTGGCAGAGGGGAGGGCCC
CATGCAAACTGGATTGGTATAGGTACTTATCACAAGCTAGA
GGGACGGGTCAGACGAGACGAGGTACCTGGTTGGCGTGGAG
ATTAAAACAGTCTTGAAAGAAGGCATCATGTTCGCTGTGGA
GTAAGAACCAAAAAAATACTAGGCAATAACAAAATAATCAC
CATTTTAGAAAAGACAAATTACCTAGTAACAGAATTCCTAA
GACTTTTTAAAATATGTTTGACCGTTCGTCTTATTCAAAAA
GCATATGTAATAGAAAAAAGACTTAGCATGTGTTCTGGCTT
ACCCTACACCATTTACTTCTACCTACTTTCTTAATAACCGT
ATGGCTTTTAGGGGCATTATAGGTATTTCTTTTAGAAGCTA
AGTAAAAAAAGAAGGGAGGGAGTGGGCGAGCCGTAGAGGAG
GAAATGCTAATCGCTAAATTAGGCAATTGGCTGATCACGCA
AAGCACGCCAAAGGGACTCGAGGCAGCCGCTAGGGCGCTAC
GCTTCAACCCAGGCACGGCCAGGGAATATTTGGCCATCAGC
AGGCACAACTTTGTGATGCCATTCAGCGATGTATCAAAATT
CCATGCACCTCCCCAGAACAAGTTAGCAGAATTTCTTCGTG
ATGAGCAATTATAGAGTACTATGTGGCGGATTAGAAGCGTT
TTAGATTTTGGCGATAAATGAAGCAGCAGGACAGAGAGAGA
ATAGTAAACTTTGAAATCCTATCGAACTCTGAAAACGACCA
ATTGACTCTGCGTGATAACGAGGCAATACTTCCAGAATATG
ACAGTTGTTACCTACATGTCATGTAGCAGTATATCACATAA
GCAAAGCCCAGCAGGCATTGAGAGGGTAGAAATTAGCAACC
CGCGAGCAAGAGGCAGGACCAGGCGAGCAACAGGCAGGCAG
AGTTTATACTTGAGGAGCTGAGGTTCTTGTTTGCTTCAAAA
GATGGAATAGAATCAAATCGAGCTAATAAACAGGTGGTGTT
GTGTTGTCTCAGAATGGGCGATATGGTACAAAAACTCATAA
TGATGAGGATATGGTGCAGTATCGATCGACAATAAATTCTC
GACCGGTCAGGTCACGGGTTAGGTGGCGACTGGCGGTCTGA
CAAATGAAGGCTATATGGGCAGGTGTCTGGTAGTCGAGATG
TGGTAACCACCATCTCAATCAGGTGGCAACCCTCATCTCAA
GTGAAATGCTGTAATATACTACCCACCAGAGGATAATAAAA
ACGATCCTACCTTCATTATGAGAGAACAGATGCGAACTCAA
ATCCCACCTCGGAAAGTCTGAGGTGACATCGGATAGTCTGA
CATCCCCCCGACAGGTGTCCAACGAGCAGGATCACTTGTTT
TGGGACTGATATATTGCGAGAGGCAGAAGAAAAAGTAAAGA
GTTTTTATCCCTAAAAACCGAGTCCGAGATCTTCCCGACTC
TCGGTATTTCAAGCAAGACGACTTGTCGGTTGAAGATTACA
GAAATACTTGGAGGATTTCCACGTACTAACTGCATTGGGGA
GACCAGCCGCCTCGTCCGCCACCGACTAGTGTTTCCGCCTA
CTTCCTTCCTTGTCACCCAAATGTGGCTATAAAAGTAGCGC
TATGGCGCCCCCAACTAACGACCGCGCGAGACGGAGGATGC
CGCTGGGGTTGATCCTAAGGAGATACCACTTCCTCATGAAT
TTCTGCTTGGGACGCGTTTTATTTGGCAGTTTTCTGGATGT
GGCCCCCTACCTTGCAGAAAAGAAAAAATAAATGAAAGAAA
TTTGCACCCCACTCAAAAAAAGAGCACTACAGCGGCGGGAA
CTCGCCAGCTTAATTTAGTAAGGTACTATGATAAAAAATTT
AAGATCAGCCTGTTATCCCTAGAGTAACTTTTATCCGTTGA
TGTCTCGGCTGTGCTACCGGAGGCTCTAGGGAAGTCGGAGG
CAGAAGCATGGAAATAGGATAAGGTAGCGGCGAGACGAGCC
ATGTGATACGATGAGATAAAATGCAATAGAAACAAGGATAG
TTTTCAGGAACAAGAAAACCAGAAGAATCTTTCTCTCTATT
AAGTTTCTTCTATCTAAAATAAAAGAATTTTGCTGATTTAT
TTACCCGATGCTATGGAAGGACCCACCCCCATTTCAGCTCT
CCAATGGAATTTCTGATCCTAGAATAGCTTTCTACAGATCT
AATCTTAGTAGGAGCTTTCCAAAGAAATAGCTTAGTAGCCA
ACGCCGCAGAATAGGAGCTCATGTGGAACCTTGGATTTCTG
GTTGAGATGGCCCAATCTCGACCTACTAGATTTATGTGCCT
TGTTGCTCCCCCCAAAAGGGACCTACTTGCTTTGGTGTTGG
TATTGAGTCTCTCTGATTGGATACAGCACATCTTGACTGAA
CTGGCCTGGCGCCATAGCTGATGTAGCAGGTAGGGGAGTTG
CAAGAAAATTTCACTGCTCTAGATAGCAGCAGAGCGTTGTT
GCAGAAGATATATTAAGTCCATATGGCAAAGAAGAAAGACT
CTTGTGTCAAAAGGGAAACCATAGAATACTCCTTGGAGACA
GCAATTATATGCTTCAACAGATTGAACATGAATATTTGCCT
ATTTATGCAAGATGCTTTTGAACGGCTAGGCTCTCCTACTA
AAAAGAAAGGGAGGAGTGAGAGGTGTCGCTTACATTCTCTG
TTCTAAGAAAAAAAATAACGATCGATTTATACTTAAACCGG
GCATATGAGGATACAAGTTCATGGAACAGGTGCCACAATTG
AGGAATATTGTGGTACAGAAACCGAATTATCGTACCCCAAC
ATAGACATGGACGCCAATTGATAGAGCAACTTTTGACCACA
AGGGGAAATTAGGTTAAGTAACTTAACAGTGGAGGTTTATG
CTGTATTTATTTTTGGGCGGATGTAGTATTGACTTCCATTG
ATTTGGTTGAAATTGGAACGATGTGATAGAAAAGTTGGAAG
ATTCCGCGGCATGTAAAACGAGGCAATCGCATGCCTAATTA
GCTTTGCTTTAGCTATACTTATATACTAGTTGATTCCCCGC
ATAAAGGCCCGTCAGAGGTGACCTACCTGTGACGGGCCTTT
CAAAATAACACAACAGCATCAGGCAATACATAAACAGGAAA
ATTTCGCGTGTGTTGCGTGAAGGCGGCGGCTCGGTTTATAT
AACATGTCGAACACGTACCGAGGTGGCGGAAAGACCGGTTG
ATTAGCCGACGGGTTCATGAAGGTGGCATTGGAGAAGCCGT
GTTAGGATTAAATGAAAGAGAGAGAATAGATGGTTAGGATT
TTCCGCTGCTAATCCCAAACACCGATTTGTTCAGATAGCCG
AGTGTCGAGGGGGGTAATTCATCTGGTATTAAAAGTTTAGG
TAGATAAGGCAGCGGAATTTAGGCAGCGGCATGCCATGGCC
GCCGATCAGATAGATCTAGCATGTATCGGCTAATACTCCGA
TAGGTAGCCAATGTTTAACAATCGATCGGTTGAGTCCTGGC
TTAATGAAATATTATTTTTTATATAGTTTTTGGTCCTTTAT
AATGCATAAATATGAAATTCATACAAAAATTTCTATGCTCA
CAAATTTTACATAGAAAAATAAGCATTTCTAGGACACTAAT
AGGGGATTCTTTTTTCGAGGACCCGGCGACAACTCTTTCTA
CATTTCTATTTTTACATACGACCTAACAGAATATAATGTAG
GACAACTTCCTTATGGGTTTAGGCCGCAAAGCAAGCCAGGT
CTTCCTTCTTCACTGCTATCACTTGCCTCTTCAACCTCAAC
CCGTTCATTTTTTTAAACTGATATGGCAACGCAAATCATGC
TATTGCTTAGATGCAGATTAAGGTGGTAGTGGACACCACAT
ACGGTCAAAACTAGTTTTTCAGGTGTTGGGCTAGCGAGCCG
TTGGATAGCGGTTTTGGCTGATGTGGTGCCTACGTGGCTGG
ACCCTAGCTATAGCCCGTATATATAGCAGGCCACCAATATA
TAAGTGCTACGGTAACCCACATGTACTAATGACGGCTTAAT
AATGCCAATGTTGGCACACGAGGGTGCGATGTTTTTTACCA
GACCAATTCAAGGTGAAAAAAGGGGTTTCTCCTTCGGCAAA
TTTCTTTCTCCTTGCTTCATAAAAGTGAATTAATTTCATTG
CTCCTATCCACGGAAAACGGAGCGGTCCATTAACACGTGAT
GAATGGAGGGAGTAGCTCATAAATAGCAGTAAATTTACCCG
CCTAGAGTTTGTTCTATGCCAGTTGACAAAAACTGACGGAG
TGAGATGCTTGTGTCCAGCCATCCAACAGATATTTTGGGTG
GCAGCTCTCCTGCGTTTTCGAGAAAAAAAAAAGGTTGCCTG
AAAGAATAAAGAGCAACCGGATCTAGCATCTTTCGTCCCGG
CAGCCTTTACCCGACCAACTACCTAATACTACGCAGGCTCA
GTTTTACTGAACGAGGAAGGAATCAGCAATCAAGTCCTGAA
GTCATTGAGGAGGTACCGTGAGTTACCATTTTTTCTATTAT
ACTATAATCCTCACCAGGCAACCGAAGCTCTAATATCAACC
GAGCAAAGCAAAATATCTCCAAGTACTATTGTTGCGAAGCA
AATCGATGGACCGCGGTCTGACCGAAGTAGTTGCGCCGGTC
ATTGAGTTAACAGGAAACGTACCCAGTACGACCTCTGGTGC
ATTTCATTTTGACCAAATCGAAAATTTTTATGTTGAAAAGG
AAAAAAGTGCCATAAAATTTAGTCCAAAATAAAAAAAAATT
GGGATTTTTTTAGGGAAAAAATAGAGCACTTTTATGTGTGT
ATATCTGAGGTTCCACAACTAGTTTTCAACGAGGTGGTTAG
CCGGAATGGCAAAGTTATCAAGGTTTTAATTTGCACAGAAT
GCGCTCGTAGTGACTTAGGGAGTCGAAGACCAAGAAGTGGC
AGGCACGGTGAATCTCGCCAACCGAGGAGGCTCCAACACCG
ACCGAGCCGATTGACTTCTCACCGGCCGAGAGTTATGATCT
AGATCCCGTTGAGACTCTCGACCTGCCAATCATGGAACCGT
GTCTGATTAGCTAGTTGGTGAGGCAATAGCTTACCAAGGCG
AACAAGAACGTCGGGAAATGAGTCAACTGCGGGAGCATCGA
ATGAATGGTATATATAATAAAGAAAAAAATAAACTTCCTGC
AAGAGTAAAGTATGCTGTTGAGGTGGTAAAAAATCGACTTT
ACTATGGCAGAATATTTCCGAGATGTTAATAAGCAAGACGT
AGGAAGAGAAGGGGGGAAAAATGAAAAGAAAAATATGGGAT
CCCAGGGGTTTGTATTAAAAAATGCAACACCTTGTTCTGAC
GTTTTGTTTAATGATTAATTAAGAGGATTCACCAGATCATT
GACTTGATAAGCTTTCCATGAAGTACTTGCACGCCCAAATC
ATCTAAGCGGATGCCGCCGCATGGCCAGGTTGGCGTATCAA
TGATTCGGAATTAGGGACTCATGCCCCTTCTGATGAATCCA
CAATGAGTAAGGAAGTTAGCAGATGAAAAATACCAATAATT
TTAGAGTTCTAGTTGAACCGACCGAGTTTGTAGAATTAGGA
GTCTTGAAGGCGGATGGTGGATGTACCTGCAGTTGTACGAA
CTCTCTGGAGTGATGACCTCATTGAGCAGAACGAGGCCCCA
AGCTTATGGCCAATACGCACAACCTTTGAAACGAGTACCTT
TATATAACTGTCACTTTACCAGGCCGGAAAAGTGACACCGT
AAAATCGAAATGAATGGAAGATGCCCCTGGAATTTTTTGGT
GTTTTTCATTTCATATTTTGATGCCGCACTCTTTCTTGTCC
TGGGTTGTTTTGCTATAATGAGTGTGTACTTCCAGAGTGAA
AGTAGAGATATGAAATGACAAGCGAATTACCCGATTCCTAT
TGCAATTCCCAAGCAAGGTCACGCACTTAAGTATGGTACCG
AAGTTGCGGGTGCATTTGTCATTCCGCATCACCTTGAACTC
GGACAATACCACTCAGCTTTAGGTGGTAGAACATTGACCCC
CCACCCATTACTTATGAGGGAAGTTGCATCCGTCCCATCGC
GTACGGACGGCAGCTGTTCTACCCACTTGCCGGCATAGGGA
ATTCCACAATAAACACACAAAGCTGCCAGCGCAAGCACTCC
ACTATTGTGAATTTTAGGTGACCGAGCAAAGATGGTTTCTC
GAAGAGGATATATGTCTAGTAGACAGTGCCACCACTAACAC
GTTCCTCTCGTACTAGGTTGAATTACTATCGCGACACGGTC
ATTGATTGTGAGAAATAAAGATAGACTTGTTGCTCAAGGTT
GGTGTATTACCCCCATACCGAGGTACCCGATATCACCTAAA
GACGGGATGAACTCAAAATTATCCAACAAAGAGCCACAAGA
TTCCACACGTTAGTGGTTCGACCTGTTAATTCTGTCCTGCT
AGTATTCGTCCAGCACCATGATCGGGCGTTGATTTTGGCAA
TCAGGATGAGTGATACATCTAGCAAGCCCCAGTGAAGAATG
AAACTTAGAACATTAAATCCACTGACTTATAAATCATATAA
GGATTATGGACTAATCCTGCATACAACAACCGCGCACGTGT
AGTGATTAGCACAAAGGAGGAGAGAAAAAAGGATTGAATAA

## Sheet: Negtest
502 negative samples for independent testing
TGAGGAATGTATGTTCTCATAGGAAGCCATACTTTAAAATC
GAAAACCGCTTTAATAGTATAGGGCAGTACATTCATTCACA
CAGTGCTGGTGCCCACAGGAAGGGACCATGCTGAGTCACTT
CATCATGGGCCAGATTACAGAGGATCTGAGGCCCTGTTTTG
TCCAGTGCACACAGAACCCAAGGGGTTAACAGGAGAGCAGC
TCTTTTTCCATCTTGTGTATAGGTCTAAGTCTGTGAGCCTG
GGTCCAGGCGTCCTGTGCGGAGGAGGGTCCTGTTGCCATCA
ATTCCACAGGCTGATTCACAAGGGAGTATTTCTTGCGCCAC
TGCATAACCATGGGAACACCAGGATCCCAAGCACATCAGAA
TTGTAGGAACAAGCTCACTTAGGATTCACTCAGTGTCTATC
CTTTGGCTTCTTCCAACTATAGGGCATTTGTTTGTGAATCA
GTAATTTTGGGATAATTTATAGGTTTTTTTATTTATGTGTA
ATATGAGTTTCACATAGGCCAGGTTGACCAACATACCCTGT
CAGTGGTCACTCCTAAAGCCAGGAGATGGAACCAGGTTTCC
TGACAATGATAAAGAGGAGAAGGGGAGCCAGAGTGGCACCC
GAGCCCCTTTTTTAAAAGGCAGGCTAGCCGCGAACTCAGCC
GGGGACCAGAAACCAAAGCTAGGAGTTACTGAGGGCAGGTC
TGTGCAAATCTTGGGTTTTGAGGCCTCATTTGTAAGGTGCC
ATGGCTTTACCTACTTTTGAAGGAGAAAAGAGAAAGAGGAG
CTGTCTTTCTGGAGAGAGAGAGGCTCATAAGACTTCAGGAG
GTGCAGGCGGCGGTCTGCCAAGGTGAGGGCGATGATGAGCA
CACAAGGCTGGACGAGGATGAGGGATCAAGAGTCAAGAGGA
TGGGCACGTGGGTATGAGGAAGGACGGTGGTACTTGGACCC
TCTGCTTCTTTGACATTACTAGGTATATATGGATAAATAAA
GCCCAGAGAAGGTACCCTTCAGGGAGACAGGGAATGGAGGG
AGAACACAAGAAGAGGAGGAAGGGAGGGAGTCAGTAAATAG
GGAAGAAGAGGAACGGGAAGAGGAATGCCATCAGAGCCTGG
CTACAGCCCCAGTCCTCGTCAGGGGGATATCCCATCCTGGC
GGGGAGCAGGGACGGGGCACAGGCAGCAAGAGGGTTTGTGG
GCACTGAGATCTCAGATAGCAGGCATTGGGTGGGGCGAGGG
GTGCCAAGGAAATGCTAGTGAGGGACTGAGAGTGTATTGAG
ACTCCCCACCGTATCCCTGGAGGCTGTGTCACTCACGTGCA
CAAAGGAGGTTAATGTGTCAAGGCTAGCTGGTGAACGCTGC
CAGTTAGTATATATGTTACCAGGGTCACAGAATAAGGATGG
TGAGCTTGCTTAGATTCTACAGGATGGTTTAGACTCCCTCA
CCAATTTGGAAGGTGACGGTAGGTTAAGAATGTGGACATCG
CAGGATTTGAGATTCATGAAAGGCAGATTCATGTCCTGCAT
GTACAGTAGTTGCAGATGAGAGGCCTGCATGCTTGTGAGAG
AAAACAGGCTGGAGAGAGGTAGGGCTGAGGAAATGGGGTGC
ATTCTAATTATAAAACTAAGAGGATGAAGTTATAAATACAA
GAGCATCTTTCCTCACCAAAAGGACCAACCAGATCTGACTT
CAACAGTGCCACCTCCCTGCAGGAGACAACAGGAACCTCAA
ATGCATGCAGAGATTCTTGCAGGCAAAATACCCATACACAT
AGCAAATAAATACTCAAGTGAGGGGCCAGTGACCCTCTCTC
CTAAGTCATTAAACCTGGTGAGGCACAGCTGGTCCCTTGTC
CAGGCTGAGGGTCCACCCTGAGGAGGGTGGATCCACCTTAA
CTCTTCAGTTTTGCTGGGGCAGGAGACCATCAAAGGCAGAG
TCAAAATAAAAAGTAATGAAAGGGCTGAAAAATGTGGCTCA
ATGAATGGGGCTCAGTGGTGAGGGACAGATACTGGAATGGA
CTTGTTGCAGGTGTGGCTGGAGGGCTCACCAACCTCTCTAA
AGTGGTGCTTTGTGAATGCCAGGGGCAATCAGGGGGGCTGT
AGGAAGTTGTGGTGTGGTGGAGGCAGCCTTCCATGCTTTGC
AGTACCAGGCTTCAAAATTAAGGTTGTACCCCTTCATCAGG
AGTTGGGGTGTGGAAAGCTGAGGAGCTGAGCAGCTGGGTGT
AGGGAAGGTGGCCTGCAGGGAGGAAAGCAAGAACAGAAAGT
AATTCCGTACGGGCCTATGAAGGGTTATAGGGAAGACATTC
GGGATGGGGCCTGCTCTAATAGGGGCAGGGCTACCAGGAAG
GGAGTGTGTCAGCCATGGAAAGGAGCACAAAGCCCATGCAC
ACACATGTCCCATGATCCCCAGGAGGATAGCCGATAGTCTC
CCCAACAGCTTCTTCCTGGTAGGTCTTCCCCGTTTCTGGAA
CAGATTGAGGACTAGTCTGCAGGTCCCACCACTCAGGCCAC
AGAATTGAAAGATTAAAAGTAGGGAAGTTACTGATGATAAG
ATATGTCATTAAACATGTCTAGGAAAAGTTAAAAAACACGT
GTGAGATGTGTCATACGGGCAGGGGTCTAGGTCTCTGTGAT
TGGGCATGTTCAGGGAAGGAAGGAAGGGGTCTTTGCAACAC
ACACTCCAATGAGAGCCTTCAGGTACATATGCAGTCCTGAG
GATATTGACCTGCATTTCTCAGGTCTACATTTGAGAATGAG
TCAGAGGGCTGCCATCCTACAGGATACCAGTTAAGCATCTC
GCCTTGGTGAGTCAGCAGAGAGGGCTTCTTGGACAGCCCTA
TTTTTTTCTCTTTCTGGCTGAGGTTTTTCTTGATGTGAGCT
GTAGGTGCCTGAGAGATGGGAGGTCACAGCACTCATGGAGA
TCTGGCTGTACTCTGAGGATAGGCTTAGGGAGGGACCCTGC
TGCAGGGTGAGGGTCATTCCAGGGTCCAGGATATGGCCTTG
TTGTGGGTCCTATAATAAACAGGGCTTGGTACTGTCTACTA
TTGTCTATATGAGTTTTTGCAGGTGAGGATGACTCCTGTTG
ATAGCTTTCCATCTTTATAGAGGCGGTACTCATTGGCTCCA
CTGATAGTGAGATGAGAGAGAGGTTACTTTGTATTTTCCCC
CAGGGCTGTGAAGGTGCAGGAGGACATGGCAACTCCCCTCA
TCCCGGGACAGATTCTATGCAGGGGAAATGTTTGTTTCTTA
CACCTGTCACCACCAGCTCCAGGGTGTCACTGGGCTGTGAC
CCTCATTCTCCTTGGCTCTGAGGTTCCCACAGTGAGGGTGG
GGAGGTGGTGGAGGAACTTTAGGGTATAAAGGGAAGCTGGC
CATACTCACTCCTGGAAGAAAGGTCTCTTTTCAGAATTTCT
AGGTGGTAGGGCCAATAGAGAGGGCTTTCTGTAGACTCCTA
ATATGATGTCTTGGAACTCCAGGATGTGGACTGCAAACGGA
AAAGCATTGTTTTAACAATCAGGTTTGGGAGTTGGGGGATC
TTACACAACTGGGGATGTAAAGGCAGCTGGACAATTACAGT
CTAGCTAGGGTCAGTGAAGCAGGAAACCTGGATAGAAACTA
GAAGCAACTCGACCATAGCCAGGAGTTAGGAAAGTCACTGC
CTATATAATATCTAGTCCTGAGGCCCTGTTTCAAGAAAAAT
GTCCTGTGAGGATCTGATTCAGGCTTGCACTGGGTTAAGAG
TAAGGAAAGGTCCGCTCTTGAGGTCCCAGGCGAGAAGGACC
GGGTTGTTAGGGTGCCAGAGAGGGTTGGGATAGAAATGTGG
GTCAGCAGGGGAGAGAGGGCAGGCTCCCCAGGGAGGGGACA
TATTTGCTTGTAGTGCCACCAGGGTGATATGAAGGGGGAAG
GCCCTATCCCAACCAGAGACAGGACTGTCTGCCTCCCAGGG
CCCAGCACTTGTCTGCAACGAGGAGATTGGAACCACAGATG
AACTAGTGCCTCTAATTATAAGGTTTGGTGAAATCAAGTAA
AAATGTGCACATAGAGGACTAGGTGTGTGGCATGTTCAAGA
GTGGCTTAAAGCCCTAGGCTAGGCTTCCTTTGAAGCCTTGT
CTGCAAACTCCTTTTTAAGGAGGGAGGCTACAATGAAGGGC
TAGGTCCCAGGTCAGAACAAAGGCAAGTCTTCCCCCAGCCT
ACCCATCGGAGACAAGCAAAAGGATAGGAAACAGAAGGAGC
CTGGGTTTATCCACAGCCTGAGGTAACCTTGGGGGAGAATG
AGCCTTGTGGAGACAGCCTAAGGCAGGAAGGTGATTTAGGT
AAGACCAAAGTAAATAAGGCAGGAAGTGAGGTCGGTAGACA
TCATCGGGAGACACCTAGGTAGGATTCTAGGAACGAAGGAC
AGATATCTTTAGGATATGAAAGGATATGAATATAAAAGTTG
GTTTGATGATTGTCTTAGTTAGGGTTTCATTGGTGTCTCTT
GGCGAGAGATGGAGGAACCAAGGCTGGGTGAGAAAGGAGGA
TTTTCCTCTGCTGCCAAGAAAGGAGGAAAAACCTCTGCTCT
AGGCTGACTGTTCCTGTAACAGGCACTGATTCCATTCTTAT
TCCACAGGGCCGCCCCTGGGAGGACCCAGTGGAAAAACAGC
GCTATAAACAGCCTCCTTATAGGCTAAGTCCACCTGCTGTC
AGCTCTCCTTGATCAACATGAGGTACTGACTGAGAAAGCCA
GCAGTCACAGAGAATAGAGCAGGGAAAGCCAGGACCGCCCT
GCACACATACATGTACTTACAGGCATAGGAAGAACTAAATT
TTCCTTGGGGCTGAGGTAACAGGCACACTCATAGCAGCTAG
AGCACGGCACGGGCAGGCGGAGGGACGGCGGGGTCGGACGC
CCAGACCTCTAAAAGCCCAAAGGACCAAACGCCTGGACAAT
TCACCCTACCACCCCTTTCCAGGGCCTTGGTCCTGCCCCCT
GATTCCTGGAGGGTCCTGGAAGGGTGTCCCTGGTGACCTTG
ATCGTAACAGGTTCAAGTACAGGACTTAAGGTCAAACATAT
GGAGCTTTTATTCCTTTGAAAGGAAAGACTTCCTTCCTTTC
CTCCTACATCCATTTTCTTCAGGTTTTTAGCTTCCAAGACA
AATACCAAGGTCACCTCATTAGGCGTTCTGATTCACTAGGT
TCATACAGATGTGCTAGGTGAGGGGTCAGAGGGTCCTTGTG
TACTAAGTAAAGAAAATGAGAGGAATCAATAGGATCCATCC
TAGGATCTCATCTTTTGTCAAGGACAAGGTTAAAGGTAGGG
TCTCTGCTAACACTACAGACAGGCCACTATACCCACCCAAT
CCCAGAGGACCTAGGGAGGGAGGGCTCCATATAATGAAAAG
CATGAGCCACATTCCAAGTCAGGCCTCACCAGATCCACTGT
AGTCTAGATCACAGTCCATTAGGTGCAGGTTAACGAGGGCT
TTGAGAATTGATACAAGATAAGGAAAAATCACTCCCACACC
GAAGAGAAAGTGATCTCTGAAGGTCACTTGGCCAGAGATCC
AAATTTCATGGCGGGTCTTCAGGTAGGAAAGAGAGCCTGAT
GAGGCAGGTCTGGGGGCTGAAGGGTGATGGGAACAGGTCCT
GTTTTTCAAAGCCAAAATGTAGGCTTTTTCTATAGCAGCTG
GGAGGAGATGGGGACCCTTTAGGCACCTTTGGGCTGGCAGT
TAGGCTGCTTGCCTGGCATGAGGCCCGATGTCCCGTGAGAA
AGGAGGAGGAGAAGCGGGTGAGGGGCGGCGCGGGGCCCGAC
CCTAAGGCAACGGGACCTGGAGGCTGCATTCCGGGCCCTGA
TGGGGGGCGGGGGGGGGGGCAGGCGAGTGCATGAGACACGG
TCAGCTTGACTGGGAAGATGAGGTGGTATGCCTGCGAGACT
GAGGGACATGGGACCAGTGAAGGCACAGCATGATGAAAAGC
GGGAGCAGCGCTCAAGTGCAAGGTCATATTTTGCCCGGGAA
TACACGGAAATAGTACTCGCAGGGTTGTGTGCTCTTTCCGC
TAGTGGCAAAGGGCAGATGCAGGGGCATGGTCTGGGCCCTC
AATCAAAAGCAGGTTCATGTAGGTGGCAGAGGGTGGGTATT
AGACTTCCTCCCCCATTTCCAGGGGGCTCAGGGAGCTGGGG
ACCCCTTTGAGAGGCCCCCCAGGGGCCCTCCTCAGCCCCTG
TCCCTCTGATCCAGGCTCTCAGGTACTTGGCCAACCAACCC
GTTGCTAGGTTTCTTTGCAGAGGCCCCAGAGGTCTGGGGAG
ACCCTTGGGTCTGAGGAAGGAGGGCTAGGAACTCAACCTCT
GGCGCCCAAAGCCCTCCCCAAGGTTCCGAGGGCTGCCTGGG
TTTTTTAAAGAAAGAAGAGAAGGGAAAAAAAAAAAACAGAA
ATTGGATGAGAGGGAGACAAAGGCAGGGCAAGTGCTCCCCA
AAATCCTGATGAGTCGTGATAGGACATGACTGATGTGTCTA
AGGGATGATGGGATGGGACAAGGCATTGTCGTAGTGACATC
AGGCCGCCGGAGTGCATGCAAGGGCAGCGTTCCGCGCGGCA
GTATCACATCTGTGTTGTAGAGGACAGTTTCCTCTCAACTG
AGGTCCAGAGCTGTGTGCTAAGGCGTAGAGAGGAGTCAAGG
TGTAGCCAAAAACAACTGCAAGGGAGGTCTCCAACACAGAC
TGGAAGTCCTGGGAGAAGCAAGGCCTAGGGTATTGGGCTCC
GGACACAAGTACACACAGGAAGGTGAGACCTGCCCTGGTCA
TAGGAAGGCAAGGGGCAGGGAGGGGAGGGGGTGTTCCGCAC
GTGGTCCAGCTCAAGGTCCCAGGCCCCCTTTTCTCCTGTTC
CCCTCCCCGACCGGGGCCACAGGTGAGAGACCGGAGGGCGC
GGACTGCCCCAAAGCCTTCAAGGGTTCCTCAGCCCTCCTCT
TGGGGCCGTGTGTGATGGTAAGGGTGTATGGGTGATGTCAG
GCCTGGTGGCTGGACCCAGCAGGTGCTCTGGCCGGCTGGAG
GAATACGTAGATAGGGCAATAGGGCAGACTGACCTCTGACC
ATTCATTTGGTTGCTGCTGCAGGCTGGGCATTGCTCAGAGA
TCCAGACTTCGCCTTCTCCAAGGCTTGTCTGATCCCTTTCT
TACATTTGTGGGCAAAGAAAAGGAGATGAGAGGGGTTGATG
GCGATGGGGGCAGGAACCACAGGCAGCGAGGAGTCTTCCAT
GTTAAGAGATCTTTTAATAGAGGCTTGCGAAGCTGAGCCTT
CAGTTTCAAACCCAAGGCGGAGGCTCCTTCCTCATCTTCAT
GGTGTGACAGGGCGACCATCAGGCACCAGGACCTGGAGAGC
CCGTGTATGTGTCTGTATGGAGGGGGGAGGGCGGTTAGAGA
TCATGGAGGGGAGTCAAGACAGGACTCAAGGCACAGCCATC
AGCCGAAGGCCCGGACGGTTAGGATTGTTGGAAGTGACTGA
CTTGTATACTTGTCAGAATAAGGGGATTTAGTGTGGCCTCC
GGACATCAACGTCACAGATCAGGTGAGTCTGAGTAGCTGCT
GCAGGAGTATGAATGAGATGAGGCCAGGATGTTCAGCCATT
TATGCCACTCTTTCTGATTCAGGCTGGCACCTTAATGGAAG
AGGGAGGAGCTGGGGAAGAGAGGAGGCTGTAATGCAGGACT
GCAGCCCCCACACCAGCCTCAGGGGATCCCTGGAGGCCTGC
ATGTGTGCACCTCCACGCCCAGGGTGGCTACATACTCCTTC
GACTGAATCAAGATATGCACAGGGTGTTAAACATATACCAA
GACCTCATGTTAGGTTCCCTAGGTCCCTACTTTCAGCTCAC
TGTCAAGGTTTGTGCTCTAGAGGTCGCCTTCCTAATGGAGA
TGGAAATAATCACTTCTGGAAGGTGAGGATAGTGGAAAGGA
ACTTTTACGTATAGGTCAGAAGGTTAACTGCTACTTCTGCT
GGCAGAATGAAGCATGAATGAGGTCAGTGCTGGTTTTCAAA
CAAAGTCATTTAAGGACTAAAGGGAATAATGGAAAGTGATT
TAGGAGGATAATTCATTCTTAGGCTCCATTGTATCACACAT
CAAAGTTAGGAAACAAATTGAGGGCAACTGTCTTAGTTAGG
ATTATTACTTTATCCCCAAGAGGATTAGTAAAGTGGGTCTT
ACATTTAAAAAATGTAAACAAGGTCAGCAGCTTAAAAGTGT
TTATACAGGGTTGAGAAAGAAGGTGGGGATTTTGGGTGAGG
TGCCCAAGCTCCTTTTTTTAAGGAATATTTTTTCTAAGTAG
TATTGAAATTACAGATATTCAGGTCTTGAATTATAGATATT
CAAGAGAAACTGTTGTTTCTAGGCTTCATTCAGCTGTGGCA
AACAATATTCATTAAAAAAAAGGAGGTTGGGCAACTCAGCA
CACACAAGCAAAACAGTAATAGGCATAACATAAAATAAGTA
ATTGTTTTTTTTTTAATTTCAGGTTTTTTATTAGGAATTTT
ATGACTCTGCTCCATTTACCAGGAAGAAGTATGACAAACTG
AGAACATAAAAAGTGAAATTAGGATGGGGGTACAGAAAGAC
AGTACTGTGCAGATCGCTAAAGGGGACCAGATATCAGAGCT
TAAGGTAGCAAGCAGCAATCAGGAGTCAATGGAATACCCTA
AAGAAAATTCGAGCCCATAGAGGGCTGCACCACTTTTGGGG
CCAATACCTTATTTTAGGAAAGGTCAAATGGAACAAATAAT
TTTCTTTTTTCTTGATTGTTAGGTAAATGCAAAGACTATCC
TCTTCATGCCCGTCTACCCTAGGGCCATTGGGTGTCATGGG
GCACAGTAAGAAATGTGACAAGGCAAATTTGATTATCCTGC
TATGTAAATTCTGAGGAGAAAGGTGAAATTGCTGGTGTAAC
TGGCCATTCTAGCCATTCTCAGGAACACAGTGTTTTTACTC
CAAGGACCTGCAGGGGGCAGAGGAGCATGCTATGTTAAGTG
GGCCAGAACCTGTGCTCCACAGGACAGCAGGTTCTAAAGAG
TGACACAAAAGGTGGCTCCAAGGATCCGGGTGGTGCTATTA
CACAGGAAGACAGAGATTATAGGTGCTGAACAGAACAAAGA
AGCAACAAAAAGAAATTTCAAGGGCCAGGCATGGTGGTGCA
AACTGACAAAGAAGTGCAGCAGGTCACACAACACTGGAACC
CATTCCAGAATATGTTACATAGGTGGCCCTTAGCCAGCCTC
CGATGCAGCAGGGCCACGTGAGGCCCTGGGGCTGCTCCGTG
TTCATGCTTTTCTGAGATAAAGGTTGCTTCAAATTTACATT
CGCCTGCTGGGAATGTGGCAAGGGCTTCGGGAGGCGTGAGC
AGGAACCTAAGAGTAATGTGAGGACTCTTGGGGAAGGTGTG
GCGGATGTGGGGCTGGGACTAGGGGTGGGAGAGGATTTCTC
CAGTGTTCTGTCATTGCGTCAGGGATCACTGACATCGGAAC
ATCACCAGCTGGCTGCCTCCAGGTCGCTGGAGGGCATCTAT
TAAAGAGAATCTGAGTAGCCAGGATACCTCCTTTGATAGAA
GTCAGAACGGTTGAGGTCGGAGGGGAGACTGTCCTACGAAG
CTGTCCTCACATCTGACGCGAGGCGGCAGTCTCGTCATTTC
CCAAAAAAGCTTCAGTTCTCAGGTGTTTGAACATCAGAATT
TTTACCTGATGGGCTAGCTCAGGCTTGGTGATAAATGTCTT
CCACAGGCATCTCGTACACAAGGTGTGGTCTGACACTGCCA
TGGGAAGGGTTCTCCACCTTAGGGAAATTAGGGATGTTTTG
TTGGCTACATTGCATAATCCAGGATATTCCCGGAGCTTCCG
AAGGGACAGTGACATCAAGGAGGCTCACAAAAGAGTGTGAG
CTTGCGCACACATAGCTTGTAGGAAACCTCCCAGCGTTCCT
TTCAGGCCAGCAGTCTGTACAGGAAGCCCAGGATCTGCTTC
AAAGAAAAGCGATGTAGCAAAGGGGTGTAGTCCTTGAAGTT
CAGAGAACAGCAGACAACAAAGGGTGCTATAAAACATGCTG
GAAATGAAAATAAATTTACCAGGGACATATGTGAAAATAAG
CAGGAACTGTACTACACCACAGGGCACCGGCCTCTGTCACT
GAGCCTCCTTCCTGGGGGCAAGGTCCCTATCTTTATACAGA
CCTTCCCCTGTCCTCTCCCCAGGCTCCAGTCACTACCTCAC
GTTAATGACCTCAAAGCCTCAGGTGGCCTGAGAAGCTCTGG
AGGCGATAGGAGTTTCTGGGAGGTGAGTCTGTTGAGGCTTC
AGCTCTAGAATCTAGTTCAGAGGCCAGGAGAAAGAGAGATT
GTCAGTGAAATCTTGCTCTTAGGGGGCTTACTAATTAGCAA
CACACACCCACTATTCTTGAAGGATTTCCTATACCCAAGCT
GGGAGGTCCATGCAGTGTTGAGGAGAACCCCTTGTCTGTGC
TATACTGTGAGAGAAGGCAAAGGCACGAGCTTAAACCAGCT
ACACAGTGGGGAGGGTCATCAGGGACCTGAAAACTTCCCTT
CCCAAGACCTCTATGTACTTAGGGTCTGTTGGATCAATTTT
AAAAGATGCTCTTGAGTCTGAGGAGCAGGAATGGTGAGGAA
TAGATGATAGGGTTGCAGAGAGGTGTGACCACTGTGTAGAT
TCAGTGTTTACAGTAGCCAGAGGTAGAAGAAACTAGATTTC
TATGTGTATATATTTATGTAAGGGAACATGCATGTAATAAA
GATATGACGGAGTAGCATTCAGGAAAAATAAGGAATATGAA
CTGAGTCAAAGGGCTCCGTAAGGACGAGGAACCTTTTCACA
CTGTGTAGGACTCTCAGGGAAGGACAGGAGACTCTAGAGCA
CTTGTTTGCTGCCACAAGCAAGGCTATTCTCATAAGGCCCA
AAAGTGCCAGGTGCCTTCCAAGGCATTGGTTTGCCACGTGG
GAGCAAGTGATGAGAAGCACAGGGTTGCCACATGTAGGCCC
AGAAAGGTCATAAGTCACAGAGGAGAGTCATCTCTATTCAT
GCAGCTGGTGGCGCCGAGTGAGGCTAAGGGTTGGCTGAAGC
GGGTGGGGGGAGACAGAAAAAGGATAGGCAAGGGGAGTAGC
GGTGGAGGTGAGCATGCTGAAGGAGGAGATGCTCTGGAGAA
TCCTCCAATCCAGCGCTTAAAGGTCACCAGCTCCTAAAACA
ACACACACACACTAAAATTCAGGTAGCTTCAACTTCTAAAT
AAGGTTCTAGGTTCTCCTTGAGGTTACTCAAGGGTGAGAAA
AACACAGAAAGAAAGGGAGAAGGTTAGCACTGTGGTTGTTA
AAAAAACAAAATAAATCTTAAGGAAAGAAAAGAAAGAAAAT
CCACTCTGGCTCTTAAGAGTAGGAAAACCCGTTCATAAGAA
AGGACCAACTACAACCACACAGGCGAGACAAACTAAGCCAC
GTCCTCTACAGAGCTGTGATAGGGTGGGGACCCACCCAGCA
TTGAGGATTATAGGTATGTCAGGGGGAGAAAAATGTGCCCA
TCACCAGCAGGGATCTAGTTAGGTACTGAGCTTAAAATGTG
CTATGACGTTTCAGAGGTCGAGGAGCTGGCAAGCTATGGAT
AGCTCACTAAAGGTCGGGCTAGGCATGATGGTCTCCTCATC
TCAGTAAAAAAAACTTAAGCAGGGCACTTTGGTGTAGTTTT
CTAGGCCATGCTGGGTCCACAGGATTAAAACAGATGTGGCA
AGATGAAGAGGGATAAAGTCAGGTGTAGGAAAATGAATGTA
ACCCTTTCTGCTGCAGCAGGAGGAAAGTTTTGAGAGTCACT
TTTCCACAGCACTGCAGTCTAGGGGCTGAGAAAAGCTTCTA
GAAGAGAAACCATTTCAGATAGGTTCATTAGCCAGGATAGC
GTTCCTCTATCACCCCCATCAGGGCCTCCTCTTCTACTTCA
ATGTACATAAAAAGATAAGTAGGTTAGAAAATCTGCTCCTA
CATACATAGTACACACACAGAGGCAGAAACTGCACACAAGG
GGGCCATTCTTCACACACCAAGGCTAACACAGAGCCTTGAT
TTGTTCCACCTTTTGTGGACAGGAGCTTACTATATAGCCAT
CCCATGTCCTCACACTGTGGAGGATTTTGCCATAATAAAAA
AGGGTTGACCTTTCTTACCAAGGGATTGCTCATTTTTCAAA
TGGGAGGAAGGTCCTTTCTTAGGCTACTTAGAACTTTCAGT
ACAGTGAGGGGGTTGTAATAAGGAAACATGGCCCAGTAAGA
AAGGACATAGGTATTTTTGAAGGGTCAGAACTTCCTACAAC
GACATAGTGTGACAATTCAGAGGTCCTTCAAGTTAAGATTC
CATTCCACAGTGTGGATCCCAGGGGCTGAACTGAAGTCATT
CTTATTCTACAGTATAAGCAAGGATGTAAAAGGACCATTGT
CAAGGACTGAGCGAGTGAGCAGGGCCGACTGGAGCGAGCAG
TTCAATTCCTAAAAGTGTTGAGGGAGGCTGCCATGCAGTTA
GTGTTCAGTATGATGATTGAAGGAACATCATCGTTGCTTGG
GTATTTGGACTCCAACAACCAGGAAAAAAGTTGCTAACCTA
GTTCAAAGGTTCTAGCTCAAAGGTGTTCTCAACCTGTGGGT
CCACTCAGTGTATATTTCTCAGGTGGATGGGGAATCCATTC
ATGGATAGAGGAGATGCCCAAGGAGGTGTCTACTCTTCACT
CTGAGACCCAAGAAGACTTGAGGAGTCCTGGAAGTCCATCA
TGACCACTGAGTCAGCCATGAGGAAGATGGGACAACATGCT
ATGGCAAAAGACAACACATCAGGAACAGTACAACCTGTCTT
GTATGCACGCATGCATGCATAGGCTGTGGACATTTCTGACT
GCTGAGCCACCTCTCCAGTCAGGCATGAACTCTCTTAAACT
GGAGTCAGGAATCTCAACGCAGGCACAGAGGGCTCTCCCCA
CAGCGCTCTAGAACTCAGGTAGGTGGGCGATCACTAGGCAC
CACATTAATACTTCTTTTGGAGGAGGGGTAACATTTTTTAA
AAAAGCAGTTTTAATTAGTAAGGCTTTACTTGTCATACTTG
ACAAAGTGAGCAAATGCAAGAGGAGCATCATATGTCTGGGT
GATCCAGTCATGGTGATGGTAGGCCAGCTGCTCCACACCGA
TGGTGCTATGGTAGACAGGGAGGAAGGTGACCCAGACACTA
CCATGAAAAGTGGAATGTTAAGGAAGAAGAAGACTCCCATC
CCCAAGAGGATTAGTGAAGTAGGCCCTTCTTAGAAAGGAGT
TATTGATAATGAGTTTTAGAAGGTTCTTTTATGTTTTAGAT
ACAATAATATTGTACACTAGAGGTTGTGACTCACATAAAAC
TACCCTCAGTTCAAACGCACAGGTATGTAGTAGACCAAGGT
TTCATTATAAATTAATTTATAGGAAATATCTTTGGCAAACT
TCTTCCTTTTATTAAGTCAAAGGCAGCTGGGCAGTGGTGGC
AAAGACCAAAAGGAAGGCAAAGGCCTTGCCAAGTACAAAGA
CTGTGTATCACAGGGTTGCAAGGCAACAGGCAAAACATTCA
GAGAGAGAGAGAGAGATTCCAGGGTGCTAGTGGTATAGAAG
GTTTTTGCAAGATTTTGTTAAGGATTTTTATATCTACAACT
ACAACAAAGAGAGCAGCATGAGGTGTGGTACATGTGAAAAC
ACATGTTTTGAATCCATGGAAGGAAACCCCCCCCTTTTTTT
ATGATCATACTTCTATGAAGAGGAACTTCCGGAAGTGATAG
TTTATTTCTCTAGTCAAAGGAGGTGTTTGTTCCATAGTTAT
CTGTTATTGGCCTTCACAATAGGAGTGTCATGGTGCTTCAC
CAACACAGAATTGAACAGGTAGGCTGTATGTATATATACAT
CCCCTCTCATACATGCAGTCAGGTACCCACTGCGCTCCATC
CCTATTTTTACTTTGATTCCAGGCCAAAAGAGAGAGCAAGA
TCCAGGTATTCATATGAAATAGGAATTTCTGAATGTAAAGT
TTAGAGTGTCATCAAGTCAGAGGGAATCTGACAGTGTTAAG
GAAGCTTCCAAGTGCCATGCAGGCCAAATATCCCAGGATAC
TTATAATCATTTACAATTAGAGGTCAAAATTCTTGACACAT
TTTGGACTGGAAACAAGAAGAGGTTATATAGGCAGTTCATC
TGGCTCCTGACTCAGAACTCAGGGAGGTGTGTGATCACTAG
CATTCACCTGTAGCCTAGACAGGTCTGAAATTTGCACCACC
TTGTCAATGTATTTCAAGTAAGGGTAATGAAAGAAGCTTTG
AGGATTATCAGCAGTTGTGGAGGTGTATTAACTCCGATTAG
GCCTCCTTCCCCCGCCGCAGATTCCTCCTCGGCGAGTCCAT
GTAGATGCGAAGGAGGCAGGAGGTGGAGGTGGCGAGGGCAA
CTATCTTTGGACGTTAATCCAGAACCTTCTTCCGACAAATA
GCAGCATAGTGTTGCTACCAATTTGGATAATCCTGGAAACA
CGCTGACCCCCATCACCGCCACTACAACCCCCGCCGCCACC
CCACTACAACCCCCGCCGCCACCGGTGGGGCGGGAGGGAGG
CCTGGACACGGGAGCCACAAACCACATGACCGGGGCGCGCA
ACAAGGAGTAGATTTTGTTGAAGTGTTTGCTCCGGTGGCTA
GGAAGTGAAACAAGGTGATGATGGGATCATGATGACTCAAG
TTGGATACGTCAGCCGTTTTATGGAGAATCCCACTTCTAAA
CTCAGGGATTGTATGGTTGGAGCTACGTTCCTTCGGAAAAA
CTCGAGGTGTTCAACCCCTCATCCGCTTCCTCCTTCCGCAC
CCCCTTCCTTGCTATTCCCGACAGGGAAGAGGATAATGTGG
GACCGGAAGATCTATGGGCTAACCACTCAAAAGTAGTCCTG
TTTGCTGAACCTATGCGAGCATCCAATTCATTTGTTGGCAC
CTAGGGATTCTTCTATATGAAATGTTGTATGGTTATACACC
TTTTAGAGGAAAAACGAGGCAACGGACATTTGCTAATATCT
GATCCGGCTCTAAATGCTGAACATAGGAACACGAGGAGGCC
TTGACATAGACTTCTCTACCATACCTTCAGCTTGGAACGAT
ATCTTACATCGAAGTCAACGACATCACCAAAGAAAGACATC
TGCTAGCTACCGGCACATCAAAGCCTAAAGTATCCGCGCCT
GAGGGGTTGAATCCACCTCCAGGATTTTCATCTCATAATGG
CTCAGAAACTCGCCCATTTGATGATCTTTTGGGTATAAATA
TACACAAATATTCCACTTCCATTTGTTTTCTCTTTTGGATT
CAGGGAAGAACATTACAGGGAGTATCCCTGTGGAATTAACG
CTTCCTTGGGAGAACTACCTAACCTGAAAGAGTTGTATATT
TTGAATGGGCTAGATCGCACATGGAGAGTGGGGATATCCAC
AAAGGCGTGGCTACCTCTAAAAAGAGGAAGAACAAGCCTGC
TTTTCTTCTACCTTTTCCCCATTGTCTAGGTTTGGAAAATC
TGAGTGGTATATGGCGCCCAAGACAGAAGAGGCTTGTGGAT
GACACATTATTCCTCCATGGAAACCTCCCTTTCGCAAAGGT
CACAAAAATCAAATTCTCACATCTTTAAAAGGTGCAGGCCT
ATTCCTTCAACGACACCACAACCGTATGTCCCATGCGCTAT
CAGCAACTTATGGTAAACCCAGACGGTACGGTACACAGTTG
AGATACTATAGGTGTAGATTATAGTTCTTTTTATACTGAGG
AAGTGGAGACGCCTCTTCGCATGTTGTGGCCGAAGAGTTGT
TGGAGATGTTATTAACGCTGAAACGCCCCAGCAGACTAATG
GACAAGGGTTCCTGTTCATCAAAGGTTGGGCCCAGTAAACC
CTTGGACGCGGAAACGAGATATTCTCCTGTAGAGAAATTGT
GGCTCGGTTGAAATTGTGCCATGGACTTTATTCTTTGACGG
AACCAGCTTCTATGTATATGACAGATCTGTTCCCCGATGTT
AGCAAGGCTTTAGCTCCCTTATCTGATGACGTAAAGAAAAC
TCTGATGACGTAAAGAAAACACTTGAAGATATCTCGCATTG
TTCAATTTGAGGTTCAGCTCAAAGCAAAGTCCAATAACAAC
TTATACTCCCTTCGTCCCTGAATATTTGATGTCGTTGACTT
GATTTTAGGGGGTTTTTTTTATCATAGTTTATTTTTTAGTC
GTGGGCAACGAGAACCCTTCAACTCTCATCTGCTTTGCCTC
CAGGGAATCCAACTTTTATGATGCGGAGAAGACAAAGAACT
AAGATTTCATTAAGGGTTTGATTCTGTCTGTCCGTTCTCTC
AGCAATCTATTGCCCTGTCGAAGAAAGACAACATGTACAAG
CCCCTCCTTCAAAGAAGAGGACAATAATTTAGGTCGGAGGA
CGACAGAAACGGTGGAGCTTAAGGAAGGCCCCTTAGAACAG
TTTCTGCTCGTGACCTTAACAAGACCCTGAGCCCAAAATCG
GCTAATATTCATGTCGGGAGAGGTTCCTCCTTGTTGATGGG
TGTTTATATGTCGATGACATATTGATCTTTGGGACCAGGCT
TTGCTTTCATTAAGTCAGAAATTCGTGGCCTTTTTGGCAGT
CCGGCTCAAGTTTGAGGATTATTTCTCCAACCGTGTGAAGC
GACAGAGTTCGACCATCCTGAGAAAGGGGATGCCTTGTATG
GGATCATAAGGGCAGACAGGATTGAGAAACACGCCAATGTC
CTTCCTAATGTGGAAATTGCATGATGTAAACACTCTGGTAG
GGAGGGTTGGACTAAAGAGCATGTATTGGCAGCACGTGGTC
ATTTTGGGAGTGGGGGGCAAACTCATGGTCGGAGGACAACT
AAAGGAGAAAGGAAGCCATTACTTGAGTCCAGCCAGCTACA
CCCGCCATATGCCCAAGCTTACACCCGACGGATTGCCGGCA
AACTTTGGGTTGTAATTGGGATATCTGTTGGAGCATCCCTA
GGATAACTGATGAGGGCCTTAGACACGTTAGCAAGTCCTGT
GTGATTGCATATCGAAGCCCATGAAATCTGGGGAGGCCCAC
GCCAGGGTACTTCTTTGTCCATTCGGATCTTCATATTTGGG
AGTGCCACAACCTGACGTGCACGCTAGGGTCGTAAAGGAGT
AGTTACTTGGTCTGCAATCAAACGCACCGGAAATTGTTATA
GAAAGAATTCCTGCGGCAGAACCCATTGCCTCCTGAGGTTC
ACATCGAGACGTGGGTTTCCATTGGGGTCCTCGCTGTGGTA
TCTCCCTCCCATCCATCCCCAAACCCAGGGCTTTGGTTTTC
CGTTATATTTGTGTCGGTACAAGAGAAAGATATAAATGTTT
GGCCTTATGCTTGGGTACGCAGCGGAGGAGGGAGAAATAAA
TGTTTCCTCTTCTTCTGATGATGATGATCACAGCAGCAGCA
AGAAGAGGAGCTCCACCAGCAGCGACATCCTTTATTGAAAA
GCTCTAGTTTTATGCTTTACAAATCCCGCTAGGAGTGGTAG
AGCCTCTCTGAACGGGTTTGATATTGTTAAAAGCCACATTG
TGGATAAGAATGTTATTGATAATTCGCTAGTTTCAAACTGT
TTATCTGCTCTCAACTTCTCATACTTTATTATTATTATTAT
TTATTATTATTATTATTATTATTATTATTTGCAAAAAAAAA
ACGGCGTTCCGCACCCACCAAGGCCTCTTTGAGTTCTTGGT
CACAATGGCAAAGCGCGCCTAATGCACTCCTACTACCAAAA
AGTTAGTCAAACCGATATAAAAAGGTCTGTTACTCTACACT
CGTCGACACCCTTGGGTGGAAGCCATGTCTATACTCCCAAA
TCCACTTCGTATTTTTGCACATATATTACCTTTTGAGTGTT
CGGTTTTGCTTCTCGCGCGCACATCCTAGAGAGAAAGGATG
TAGAGCGGATGCGCCCCCCCAGCAAACTTAGGGATGTGCAA
GGAAATCCTCAAAGGCCTTAAAACCAAGACCTTCAACATAC
CCGATGGGCAGGATCCTTACATTATAAAGGAGTATCTTAAA
ACGTTAACAATTATAATGTTAATGGCCTAAGGAGGAAGAGA
GCGAACAAAAAAAGCAAGGCACTGCATTTCCCTGCCACTGC
GGGAATGCATTTGGTAATGCATTTAGGTCAGCTGCCGAGGA
GAGCCAGACAATAAACTGCCAGATGGTTTATTTGAAACCTT
AGAACTTTGGAGATTAGCTTATCCCAGCCGACAACTTCCTC
GACAAGACCATGTCTGCTTAATTTTCAGTCTCTTCCCGAGG
TACGCAACGGATTGAGGGTGATTGTGGTGCGGTCGACATTA
CATTACTCCACATATTCTCCAAGAAAGTCTCGTTCCACACG
AGTTTTAGGGTTGATCAGAAAATTCGGCGGAGAGCGGGGTT
GCGGACCCCTTCTAGAAGTAATCTAGAAATTGCAGCGGCAT
GCCCGTGTTGCCTCTGATAGAAGTTTGGGGATTAAAAGGAG
AGGAGAGCCGGAAACGTGTAACAAAACGGAAAACAAATTGG
GGTGTTGCCAAGGGGCTGGCATATCTTCACAATGAGTGCCT
TGAGGGGTAGAGTGAAGGATAGTGGTGTTCTTTTAGGAGGA
AATTTCATAAGTTCTACAAGAACCTCTCCAGAACCTTAAAG
TGTATCAGCTTTTCATCTATAGATCGGTCCATAAATTTCTT
ATAGCCAAGGTCACAAGTGTAGCACTCTGCCTAGCTGGAGT
GACATCGGTGCATTGTATGGAGAACTTTGGGAGGATATTCC
GCATTCATTACCCCCATAGGAACTTATTGTTATACGACAAT
AGCATTTTTTGAGGGAGGCCATCAGGAGGGAGTTGAACCCA
CTGCCAAACTCCGTCGCTACATCCGGTTGTAAGGTGGTGTA
TGGCTTGTTGTTACATCCGCAGTTTTTACAAGTAAAAAGAG
TTTACTGGGAGCACGTCCTCAGCTACTGGAATTGGCACGTC
ATCAAAGTAAAGAGCAATTTATGTTCCATTTTAAAACTTTC
TGATCCTGAGGGAAGAGATAAAAAACATACTGGTATGCGAG
ATGTTGGATAGCTGCAGAGGATCCAAGGACACGAAACGGGA
TGTGAAACAAGGGGGGATTGACTCTATTAAATTCAGAAGGG
GGACCTCTCGACCGTGGGGAAATCTGGGGGGATGTATGATG
AGGCCGTGATATCTCTGGCAAATTAATGACCACAAGTGGGG
CGGTTCCTATGCCGTATTGGACTCTTCCTGAGGATCTGGTC
CCCCTTCGAGGCTGGGTCTGATGCGGCGAATGCCCTCAGGT
CACCTTGGGGTGCCCCGATTATCTTTGTGGAGAAGAAAGAT
AAACCCTGGGAGCTCTTACGAAGTGAAGAAATTCCCCTCAA
GCAGACGCATTAAGCAGGAAAAGTTACTGCACTGCTCTATG
GATGGGAAGGATACACAGACAAGGTCAACAAAAGAAGATCA
TCAGCTTCCAATCCACATGCATGGGGGGAACGGGAAGGTTG
ATTGTGGATTCTGTGATCGCACTATTCCGTGTCGATTTCAG
CTAAGAGGCAAGCGATTATTAATGGGAGAAATCCGTCCCCA
ATGTCCCAGAAATGAATTACACCTCTGAGGATGAACCATAT
GGAGGGAAAGGTGTCTCTGTATTGGGGGATTACTGCTGATG
CACCCAACCTACCAACAAAGACCGACGACCTATCTCATAGC
TGATTTACAAGAGGAGGTATATATGGAGATTCCCCCTGGAT
AGAGATCGTCTACCCTCTTTATTTAGCGGCTGCTTCAGATA
CCTGCTTGTCCCCGACCAGAAGTTATAACAGGTCCGATGAA
ATGCGGCCGCAGGGGATCGTAATAAATAAACAAAAAGAGGA
GTCGCCACCATCGAACACGTAAGGCCACTCTACGACGACGC
ATCAGTGGGTTGTGGGGAGTATGAAGGTAGTAATAATCAGA
GTAGAAAATCTATTTAAGCCAGTACACCGTATCTGTTATTT
TACCACTGCCAGATCTGATTAAATTTGTGATCTTTTCGAAC
CTGCTAGTGGGGCCCTTTGTAGATTTCTTGTTGACAGGCAA
GCTACCAAAATGGATAGGGCAGTTAACGAGCTTGGTTAAAC
AGGTGTACCACACACTTATGATAATAAGAGGGAGGGATGGA
GCACCAGGGACAGAATTGGTACCGCCCAGTACAAACTCTAC
GGTACCAGGAGAGGGTAAAGAAAGGGAGTGTGCTCTCACAG
TAAAATTGGAAACTGGACCCAGTTTATGCGAATTGCGGCTA
AAGGTTTATTTGACACATTGAAAAACCTTCCCAGTTTTCAA
AAGGTTACGTTGCAAATACCAGTGCTATATCCTAGCAAGAG
AAGAAAAATATTTATCTGGGAAATGATTTTTTTGGCCACAA
GATTAAGAGAAAAATTTTTGATTATCCTCGGCAATGGCATA
CGTGGTGTACGTGCAGAGGGACCCCTCCCACTATATGGAGT
CCTACTCATAGTGCACGGGGATTATCTGCATCTAAAGTGGC
